# Supplementary material for: The polyadenylase PAPI is required for virulence plasmid maintenance in pathogenic bacteria
Source: PLoS Pathog. 2025 May 27;21(5):e1012655. doi: 10.1371/journal.ppat.1012655 (PMC12140428; doi:10.1371/journal.ppat.1012655)
Supplement: S1 Data — (XLSM) [file ppat.1012655.s017.xlsm]

## Sheet: all genes
TMM values
	Locustag	Gene	Description		WT_26C	pcnB_26C	pil::Tn_26C	pil::Tn/pcnB_26C		WT_37C	pcnB_37C	pil::Tn_37C	pil::Tn/pcnB_37C
0	DN756_00005	dnaA	chromosomal replication initiator protein DnaA		381.103	385.216	386.867	400.292		682.956	584.609	488.502	502.32
1	DN756_00010		DNA polymerase III subunit beta		274.56	299.972	279.08	309.773		384.389	350.846	305.137	285.869
2	DN756_00020	recF	DNA replication/repair protein RecF		224.906	225.426	228.16	249.198		271.779	264.753	201.813	179.587
3	DN756_00025	gyrB	DNA topoisomerase (ATP-hydrolyzing) subunit B		1332.38	1416.49	1343.29	1472.1		1283.58	1398.49	1134.32	1205.35
4	DN756_00030		sugar-phosphatase		27.9232	31.6339	29.184	33.302		25.7907	23.0021	23.0043	22.7316
5	DN756_00035		hypothetical protein		0.869802	0.461718	0.707967	0.580708		0.598644	0.704043	0.730889	0.890256
6	DN756_00040		ornithine cyclodeaminase family protein		74.9121	78.6437	70.16	75.5937		51.0173	52.629	47.095	62.1124
7	DN756_00045		threonine/serine dehydratase		80.736	77.9396	73.6277	74.1895		49.334	46.7419	45.2629	53.6511
8	DN756_00050		DUF3748 domain-containing protein		93.5847	87.7158	84.7303	81.6815		67.5123	74.0165	67.6075	78.3412
9	DN756_00055		YceK/YidQ family lipoprotein		8.79976	9.23462	9.15749	7.59818		14.6416	12.5125	41.9128	19.2889
10	DN756_00060		heat shock protein IbpA		207.836	88.2828	110.105	68.3853		35.8937	40.6149	55.0046	58.3166
11	DN756_00065	ibpB	heat shock chaperone IbpB		356.904	133.229	191.998	111.51		97.5497	100.348	107.159	129.172
12	DN756_00070		putative transporter		197.834	131.206	137.507	117.653		109.155	117.293	59.707	59.105
13	DN756_00075		valine--pyruvate transaminase		22.0209	27.8915	26.8951	35.7808		31.4395	29.379	31.2334	36.4243
14	DN756_00095		alpha-amylase		234.251	119.825	170.33	137.371		295.375	187.613	203.459	108.282
15	DN756_00100		bifunctional glyoxylate/hydroxypyruvate reductase B		184.43	192.627	184.21	191.774		124.959	127.872	129.911	152.904
16	DN756_00105		transcriptional regulator		16.4291	14.2901	14.7488	14.4706		9.42998	9.99523	12.4989	13.074
17	DN756_00110		hypothetical protein		4.3879	3.73532	5.06886	4.99394		4.58448	4.0989	5.68762	6.04594
18	DN756_00115		OmpA family lipoprotein		13.1213	15.9938	17.5082	17.781		9.39983	10.5561	9.4627	10.0689
19	DN756_00120		N-acetyltransferase		5.53266	6.38318	5.6046	5.29806		6.76271	6.0277	6.6771	7.18522
20	DN756_00125	tag	DNA-3-methyladenine glycosylase I		24.7096	23.6777	25.1663	23.4309		21.0925	19.8072	19.5418	17.8998
21	DN756_00130		hypothetical protein		1.68918	1.59426	1.69854	1.22389		1.00911	0.652095	1.70079	1.58924
22	DN756_00135	glyQ	glycine--tRNA ligase subunit alpha		278.089	332.877	300.943	361.453		416.793	403.155	322.679	323.539
23	DN756_00140		glycine--tRNA ligase subunit beta		455.462	549.176	491.241	631.832		521.334	556.515	409.752	351.542
24	DN756_00145		hypothetical protein		13.046	15.7296	15.5014	18.0914		13.1129	18.38	13.7929	10.5229
25	DN756_00150		DUF3053 domain-containing protein		175.254	201.523	183.088	193.492		156.246	190.68	139.263	163.545
26	DN756_00155		PTS mannitol transporter subunit IICBA		101.104	61.6223	75.7555	54.6635		129.361	140.918	120.184	131.869
27	DN756_00160		mannitol-1-phosphate 5-dehydrogenase		93.8146	68.9737	78.0372	64.105		125.722	131.479	114.445	111.942
28	DN756_00165		MltR family transcriptional regulator		21.6329	19.7027	22.5497	19.2377		25.1882	25.4024	24.8365	18.7102
29	DN756_00170		YibL family ribosome-associated protein		21.1023	23.9621	24.4764	24.9247		24.2642	21.9164	33.957	24.7579
30	DN756_00175		hypothetical protein		18.3353	19.1302	17.4696	16.9649		11.1677	11.4285	12.7019	18.3248
31	DN756_00180		hypothetical protein		0.686222	1.06419	0.793409	1.12173		0.468707	0.910533	1.13707	1.37866
32	DN756_00185		HAMP domain-containing protein		2.92762	3.04327	2.3565	2.89061		2.25339	2.04741	2.86663	3.59042
33	DN756_00190		superoxide dismutase [Mn]		2043.77	2120.94	2235.39	2098.67		344.111	505.044	451.353	521.349
34	DN756_00195		sulfurtransferase FdhD		73.9542	68.4663	73.5597	64.3576		63.979	64.1982	68.423	68.0354
35	DN756_00200		sulfate ABC transporter substrate-binding protein		2226.66	1974.5	1977.14	1766.41		2424.83	2378.51	2629.78	2382.25
36	DN756_00205	fdnG	formate dehydrogenase-N subunit alpha		4980.84	4645.47	4498.11	4458.31		7374.41	6964.12	6590.19	6161.4
37	DN756_00210	fdxH	formate dehydrogenase subunit beta		747.2	706.572	697.273	689.703		1055.59	948.757	928.705	888.913
38	DN756_00215		formate dehydrogenase cytochrome b556 subunit		591.032	534.036	545.29	514.522		831.313	719.482	704.499	649.468
39	DN756_00220	fdhE	formate dehydrogenase accessory protein FdhE		573.078	564.841	549.858	553.395		727.078	669.918	744.168	648.58
40	DN756_00225		L-selenocysteinyl-tRNA(Sec) synthase		455.829	488.912	463.186	490.29		687.887	670.075	663.177	622.531
41	DN756_00230	selB	selenocysteinyl-tRNA-specific translation elongation factor SelB		402.308	426.585	395.666	467.412		578.071	617.376	571.707	487.451
42	DN756_00235		Tn3 family transposase		1.61513	1.34162	1.03286	1.36665		0.968959	0.988838	1.2184	1.56352
43	DN756_00240		hypothetical protein		31.5127	34.1512	38.6596	39.2609		16.699	23.0028	21.3833	22.2759
44	DN756_00245		DUF4225 domain-containing protein		1.33965	1.20347	1.15644	1.47549		0.747954	1.07654	0.848512	0.926961
45	DN756_00255		hypothetical protein		2.1944	2.46159	2.22727	2.94613		2.03671	2.5098	3.34525	2.25886
46	DN756_00260	mdfA	MdfA family multidrug efflux MFS transporter		47.0314	65.3125	57.8241	78.7668		131.262	135.628	101.107	120.949
47	DN756_00265		transposase		11.1321	10.2369	10.5384	9.39417		7.70415	7.86378	9.32474	6.80626
48	DN756_00270		hypothetical protein		0.907541	1.07985	1.52222	1.26834		1.02204	1.12453	1.3044	0.781035
49	DN756_00275		acyltransferase		35.1651	34.8827	32.5954	31.1931		34.3879	29.6682	36.3181	32.66
50	DN756_00280		fimbrial protein		1.53318	1.20405	1.12838	0.922285		0.457939	0.878736	0.931196	0.424903
51	DN756_00285		fimbrial biogenesis outer membrane usher protein		6.00577	5.35799	6.1115	6.2574		6.0433	5.66319	5.64334	6.27938
52	DN756_00290		molecular chaperone		2.4185	2.25784	2.97202	2.36695		2.4899	2.73987	1.75094	2.51693
53	DN756_00295		fimbrial protein		2.82498	3.23491	2.91854	3.93468		3.28668	5.61668	3.72297	4.89619
54	DN756_00300	xylB	xylulokinase		303.175	271.824	265.473	247.964		161.735	158.924	152.234	153.501
55	DN756_00305	xylA	xylose isomerase		69.7017	66.9322	65.5367	60.9942		29.8992	32.228	23.1451	21.7162
56	DN756_00310		D-xylose ABC transporter substrate-binding protein		18.5203	12.6076	14.3331	13.5267		3.72258	4.91529	2.86678	3.03377
57	DN756_00315		xylose ABC transporter ATP-binding protein		15.6219	13.8068	14.6611	11.9932		4.83869	4.69982	3.89496	5.16796
58	DN756_00320		sugar ABC transporter permease		13.3721	11.9976	12.3933	12.5049		9.48707	9.17778	9.87762	8.76591
59	DN756_00325		helix-turn-helix domain-containing protein		36.5411	28.8209	29.2778	23.6874		31.8815	34.6589	23.5104	21.5653
60	DN756_00330		DUF4102 domain-containing protein		79.3805	77.2073	75.1019	68.1298		76.3857	80.3158	73.9308	72.3001
61	DN756_00335		SAM-dependent methyltransferase		110.659	125.491	124.52	129.695		108.717	146.115	93.209	111.503
62	DN756_00340		hypothetical protein		9.69336	10.3146	8.43206	11.6155		7.39597	6.47863	4.29935	5.05562
63	DN756_00345		DUF262 domain-containing protein		58.1074	63.5036	63.2043	63.8931		31.0869	33.864	27.5788	41.6412
64	DN756_00350		SAM-dependent DNA methyltransferase		55.853	54.5547	63.4535	48.9609		23.7106	27.8354	27.7113	24.4576
65	DN756_00355		IS3 family transposase		16.5239	17.5315	17.1105	15.0364		14.8881	13.6088	15.338	13.1506
66	DN756_00360		ATP-binding cassette domain-containing protein		3.26905	3.49696	4.65853	4.51229		3.4912	3.27903	2.61753	2.73063
67	DN756_00365		enterobactin ABC transporter permease		5.33355	4.72938	5.54803	5.03352		5.1201	3.7897	4.56878	4.12276
68	DN756_00370		ABC transporter permease		4.37828	5.32777	6.26806	4.67813		4.30777	3.6731	4.07117	5.16021
69	DN756_00375		siderophore ABC transporter substrate-binding protein		21.574	17.2994	22.841	19.867		16.5994	14.378	17.9508	18.559
70	DN756_00380		ATP-grasp domain-containing protein		9.53771	11.3588	9.63965	9.16117		8.9669	8.76663	10.7438	11.818
71	DN756_00385		EamA/RhaT family transporter		2.34282	1.75751	2.10887	1.51173		1.12992	0.949774	1.06237	1.64279
72	DN756_00400	hutU	urocanate hydratase		676.02	585.714	567.549	550.513		439.725	386.468	375.039	413.917
73	DN756_00405	hutH	histidine ammonia-lyase		668	602.478	578.354	568.667		462.777	400.363	371.595	365.766
74	DN756_00410		amino acid permease		78.8025	77.877	72.1614	73.7551		60.0421	45.9436	50.1106	50.8966
75	DN756_00415		alpha/beta hydrolase		141.001	149.769	134.494	151.752		113.25	115.821	111.312	127.421
76	DN756_00420		kdo(2)-lipid A phosphoethanolamine 7''-transferase		86.7255	86.6934	78.1878	87.9684		179.609	165.455	151.69	156.222
77	DN756_00425	uhpA	transcriptional regulator UhpA		90.3347	79.7522	75.9058	66.9895		94.0107	89.7893	87.2282	78.0098
78	DN756_00430	uhpB	signal transduction histidine-protein kinase/phosphatase UhpB		148.639	139.464	136.77	117.013		174.327	192.939	184.349	177.448
79	DN756_00435		MFS transporter family glucose-6-phosphate receptor UhpC		71.9699	69.5319	64.1636	57.7088		81.0595	80.2282	72.9802	67.9533
80	DN756_00445		filamentous hemagglutinin N-terminal domain-containing protein		1.75392	1.74828	1.67994	1.50882		1.19727	1.13782	0.967038	1.03203
81	DN756_00450		ShlB/FhaC/HecB family hemolysin secretion/activation protein		7.89332	6.4887	7.40124	5.23383		6.24447	5.17798	7.27094	6.81461
82	DN756_00455		hypothetical protein		1.40354	1.62632	1.08298	1.07343		1.07125	1.56009	1.23722	1.20738
83	DN756_00460		ABC transporter substrate-binding protein		93.5348	91.1649	88.0768	92.9367		79.6323	77.9818	85.5184	99.6818
84	DN756_00465	dppB	dipeptide ABC transporter permease DppB		12.0713	14.1541	11.1144	14.853		14.8959	19.1306	14.2678	20.9873
85	DN756_00470	dppC	dipeptide ABC transporter permease DppC		19.0767	19.6335	18.3898	20.1348		22.3616	23.0189	21.2946	20.4671
86	DN756_00475		dipeptide ABC transporter ATP-binding protein		28.759	32.3827	26.3582	35.9532		33.8486	30.6438	29.4734	27.0065
87	DN756_00480		ABC transporter ATP-binding protein		37.2737	36.7939	37.103	40.8643		34.6818	35.6632	37.3391	37.5781
88	DN756_00485		cellulase		28.8644	29.7121	31.6899	28.6535		27.8175	30.4565	32.995	32.7721
89	DN756_00490	hmsP	biofilm formation regulator HmsP		212.119	197.026	189.229	178.353		162.232	163.241	185.638	182.682
90	DN756_00495		porin		5.44618	5.94192	3.96729	5.48808		4.11061	5.58547	1.84236	2.75561
91	DN756_00500		pectate lyase		85.6335	97.3201	72.1042	84.2886		109.542	136.148	83.2433	103.966
92	DN756_00505		discoidin domain-containing protein		22.3593	28.5004	21.4356	26.211		29.6907	35.099	17.3341	19.3078
93	DN756_00510		dicarboxylate/amino acid:cation symporter		138.937	108.6	165.283	108.669		107.366	95.0525	92.0659	101.598
94	DN756_00515		insulinase family protein		423.402	399.232	397.959	372.542		566.693	552.149	674.61	546.99
95	DN756_00520		sugar kinase		224.911	221.039	200.741	182.577		166.356	171.117	124.61	134.471
96	DN756_00525		4-oxalocrotonate tautomerase family protein		6.85788	6.74932	6.03824	5.16725		5.60781	6.7519	6.678	6.17746
97	DN756_00530		cyclic-guanylate-specific phosphodiesterase		9.26886	6.76913	7.49514	7.35355		8.67859	6.46728	7.43073	5.98158
98	DN756_00535		AsmA family protein		102.075	92.2203	91.9151	83.4783		62.0432	57.591	56.9191	60.6284
99	DN756_00540		CDP-diacylglycerol diphosphatase		25.1384	34.3744	33.3865	36.4767		20.7285	31.0047	26.489	41.5747
100	DN756_00545	yhjD	inner membrane protein YhjD		33.7385	39.8233	38.7396	41.6556		21.9068	30.3787	26.3667	42.4653
101	DN756_00550		autotransporter outer membrane beta-barrel domain-containing protein		5.00429	4.86508	3.8186	4.80708		4.0463	4.39842	5.99862	6.48728
102	DN756_00555		DUF3289 family protein		2.4514	2.95488	1.73726	2.93583		2.14719	2.42423	2.1636	2.45875
103	DN756_00560		DUF943 family protein		0.896432	1.04058	0.884199	0.599706		0.459221	0.588386	0.343079	0.537798
104	DN756_00570		glycerate kinase		31.4732	20.885	24.0032	20.6065		9.85913	9.81604	10.0903	10.7787
105	DN756_00575		GntP family permease		24.3412	13.1462	15.6496	10.1131		6.63113	5.61791	4.71576	5.32669
106	DN756_00580		hypothetical protein		7.77537	8.937	7.57825	7.6523		8.98552	10.3717	10.6068	11.1773
107	DN756_00585		XRE family transcriptional regulator		43.4893	41.054	39.9075	35.1598		30.5557	34.1203	24.7883	24.2906
108	DN756_00590		glutathione-disulfide reductase		358.523	392.419	375.905	407.914		391.392	393.765	331.138	357.426
109	DN756_00595	rlmJ	23S rRNA (adenine(2030)-N(6))-methyltransferase RlmJ		107.758	109.144	112.733	106.7		113.546	114.11	117.719	105.867
110	DN756_00600		oligopeptidase A		654.12	568.303	524.632	565.521		259.539	261.561	241.59	236.415
111	DN756_00605	rsmJ	16S rRNA (guanine(1516)-N(2))-methyltransferase RsmJ		62.7371	69.5303	52.3804	68.0473		28.6343	38.8038	28.0746	32.4017
112	DN756_00610		type I secretion C-terminal target domain-containing protein		10.1076	13.1359	11.5788	14.1543		8.26384	9.30207	9.4862	10.7215
113	DN756_00615		NADP-specific glutamate dehydrogenase		1014.31	1199.15	975.446	1146.15		754.448	818.914	803.808	982.443
114	DN756_00620		universal stress protein A		2584.16	1781.54	2041.33	1586.13		2071.06	1824.68	1716.18	1448.78
115	DN756_00625	uspB	universal stress protein UspB		49.6378	21.2863	32.9704	15.5426		17.1152	17.1879	13.5303	8.34565
116	DN756_00630		inorganic phosphate transporter		700.049	783.377	728.556	810.477		796.06	780.959	574.531	546.89
117	DN756_00635		NAD(P)/FAD-dependent oxidoreductase		74.5107	74.2524	70.7278	74.7572		80.3072	72.5073	68.5711	73.4196
118	DN756_00640		hybrid sensor histidine kinase/response regulator		43.6217	35.5266	37.3607	32.9889		28.1121	28.6215	24.3302	26.8219
119	DN756_00645		sugar ABC transporter ATP-binding protein		1.59075	1.8408	1.80142	1.83413		0.982769	1.21631	1.23	1.2046
120	DN756_00650		ribose ABC transporter permease		12.2242	10.1093	9.86972	10.3639		7.66616	8.19811	5.93673	5.0904
121	DN756_00655		transcriptional regulator		38.5933	36.6665	33.3746	35.7661		27.6977	30.6585	19.2695	17.5428
122	DN756_00660		D-lyxose/D-mannose family sugar isomerase		30.6962	33.5987	26.6448	27.1445		28.1729	27.9236	17.3272	18.8878
123	DN756_00665		ketose 1,6-bisphosphate aldolase		45.0869	48.0052	37.284	47.993		48.3198	51.1314	38.4627	38.7442
124	DN756_00670		adenosine kinase		43.2972	41.5994	34.7253	41.8897		45.7999	53.8842	41.2715	39.8661
125	DN756_00675		DNA-binding response regulator		64.4325	53.1654	56.39	45.274		49.5432	45.2192	40.5891	35.0615
126	DN756_00685		hypothetical protein		0.946961	0.878731	0.999035	0.891049		1.30168	0.670356	0.883	0.60026
127	DN756_00690		pirin family protein		38.1205	37.8945	35.3042	35.5668		25.5103	25.3935	23.1814	20.8838
128	DN756_00695	gntR	HTH-type transcriptional regulator GntR		151.789	174.251	148.722	164.883		146.337	164.807	139.272	154.69
129	DN756_00700		gluconate transporter		56.9517	30.6162	43.6953	21.2513		23.6703	22.1179	29.5946	17.3271
130	DN756_00705		gluconokinase		18.0847	10.8436	14.8129	9.20353		9.44304	8.37198	13.4206	8.52421
131	DN756_00710		type IV secretion protein Rhs		1.24438	1.15154	1.08649	0.65634		0.87401	0.716865	2.77566	0.89393
132	DN756_00720		hypothetical protein		2.54699	2.36001	2.72874	3.04037		1.01559	1.45489	2.47535	1.66131
133	DN756_00725		YhgN family NAAT transporter		11.3744	10.9379	9.55521	9.24952		12.0913	12.9672	15.344	14.7917
134	DN756_00730	asd	aspartate-semialdehyde dehydrogenase		393.553	435.985	370.787	398.185		301.166	251.86	329.503	311.913
135	DN756_00735		hypothetical protein		5.2076	5.46735	5.16219	5.79521		2.45842	2.388	3.71559	1.57803
136	DN756_00740		hypothetical protein		1.12186	1.84825	1.82488	2.54333		1.48644	0.895936	2.00848	0.990759
137	DN756_00745		IS66 family insertion sequence hypothetical protein		0.552694	0.554857	0.986571	0.800736		0.41693	0.520246	0.772155	0.500203
138	DN756_00750		invasin-like inverse autotransporter protein		181.463	180.137	163.117	168.82		198.743	225.333	195.65	208.04
139	DN756_00755		sensor histidine kinase		40.5944	35.6699	33.2686	32.0244		40.3923	41.6408	35.5307	34.1221
140	DN756_00760	glgB	1,4-alpha-glucan branching protein GlgB		579.425	610.867	491.165	599.914		522.465	588.059	562.794	629.861
141	DN756_00765		glycogen debranching enzyme		581.603	621.914	509.283	587.935		578.398	658.504	502.264	541.38
142	DN756_00770	glgC	glucose-1-phosphate adenylyltransferase		567.278	545.071	490.33	541.575		529.251	598.976	412.821	433.379
143	DN756_00775	glgA	glycogen synthase GlgA		549.231	498.109	475.614	519.392		465.223	531.982	392.223	465.432
144	DN756_00780		glycogen phosphorylase		2034.37	1472.77	1690.77	1416.53		3578.66	3945.73	2558.67	2764.29
145	DN756_00785		glycerol-3-phosphate dehydrogenase		75.268	2390.62	524.827	4195.84		86.165	92.9575	79.177	79.6103
146	DN756_00790		hypothetical protein		0.39948	0.557662	0.497876	0.865991		0.532175	0.526095	1.36901	0.634181
147	DN756_00795		DUF3289 family protein		0.46069	0.645982	0.344036	0.645741		0.290895	0.453701	0.918545	0.290442
148	DN756_00800		DUF943 family protein		1.0257	1.24613	0.614292	1.36512		0.722495	1.29018	0.767335	1.12759
149	DN756_00805		hypothetical protein		0.861907	1.01234	0.436327	1.31653		0.450594	1.18835	0.316875	0.997104
150	DN756_00810		transposase		10.0552	13.2046	9.15671	14.704		11.1591	20.4302	11.3224	13.4817
151	DN756_00815		DeoR/GlpR family transcriptional regulator		224.306	224.087	197.254	220.378		251.428	260.276	213.373	223.839
152	DN756_00820	glpG	rhomboid family intramembrane serine protease GlpG		221.963	202.984	198.428	180.04		243.496	239.435	222.811	215.246
153	DN756_00825	glpE	thiosulfate sulfurtransferase GlpE		98.0921	82.3924	90.2814	76.2057		90.1968	82.9315	99.4018	77.3781
154	DN756_00830		helix-turn-helix transcriptional regulator		972.327	772.431	835.34	678.915		709.229	595.112	573.396	480.941
155	DN756_00835		maltodextrin phosphorylase		2387.13	1670.63	1903.6	1878.23		3555.5	2777.73	2744.03	1598.46
156	DN756_00840		4-alpha-glucanotransferase		1769.13	1173.14	1345.43	1353.66		2526.47	2056.85	1594.15	956.549
157	DN756_00845		Fe-S biogenesis protein NfuA		103.226	80.3483	103.875	81.5006		71.6204	57.846	57.5246	57.7761
158	DN756_00850	gntX	DNA utilization protein GntX		5.61288	5.69851	6.34199	7.03354		4.82177	5.93817	2.39192	4.54284
159	DN756_00855	bioH	pimeloyl-[acyl-carrier protein] methyl ester esterase		36.6698	33.6143	35.4959	35.5661		32.0754	28.5346	32.135	33.2972
160	DN756_00860		DUF1471 domain-containing protein		3.50789	4.31099	3.6928	3.69833		4.3203	4.85158	4.69815	5.53189
161	DN756_00865		ferrous iron transporter C		2.02145	1.34626	2.61049	1.74621		1.45536	1.09114	1.33497	1.81302
162	DN756_00870	feoB	Fe(2+) transporter permease subunit FeoB		58.0833	50.2489	56.8002	69.0705		33.8702	31.3092	50.524	75.9626
163	DN756_00875		ferrous iron transporter A		16.8488	15.9931	20.5737	20.8884		7.56628	5.39251	17.5627	19.8945
164	DN756_00880		RNA-binding transcriptional accessory protein		415.52	427.343	409.324	461.146		414.916	400.25	327.018	294.548
165	DN756_00885	greB	transcription elongation factor GreB		16.0182	16.102	15.4502	15.9478		12.1889	11.3101	13.0461	12.7593
166	DN756_00890	ompR	two-component system response regulator OmpR		342.951	373.559	330.139	351.332		275	292.586	361.519	371.08
167	DN756_00895	envZ	two-component system sensor histidine kinase EnvZ		269.403	285.405	270.238	302.696		299.84	325.031	353.812	340.238
168	DN756_00900	pckA	phosphoenolpyruvate carboxykinase (ATP)		5160.43	3418.51	3782.37	3038.28		4567.52	5074.57	1760.79	1338.03
169	DN756_00905	hslO	Hsp33 family molecular chaperone HslO		230.359	249.512	230.607	259.551		209.23	202.108	210.214	225.976
170	DN756_00910		ribosome-associated heat shock protein Hsp15		52.4263	50.1021	50.9723	48.9132		46.8579	42.5712	43.7987	47.828
171	DN756_00915		GMP/IMP nucleotidase		155.066	144.298	155.225	137.427		125.426	120.028	138.256	124.815
172	DN756_00920		intracellular growth attenuator family protein		111.437	107.569	111.886	100.097		142.18	139.813	140.715	147.25
173	DN756_00925	nudE	ADP compounds hydrolase NudE		20.2749	20.7803	21.3633	17.0028		15.8324	14.0975	25.3067	21.5362
174	DN756_00930		DNA adenine methylase		2.70878	3.77717	3.04291	3.654		2.6198	2.58196	2.49027	2.49452
175	DN756_00935		tail assembly chaperone		5.01633	5.14223	5.58568	6.0672		2.35134	2.45265	1.88649	2.84973
176	DN756_00940		phage tail protein		13.9454	13.0976	14.1822	14.7953		5.60477	5.98698	6.54367	6.0407
177	DN756_00945		DUF2313 domain-containing protein		0.768118	0.98592	1.2181	1.17412		0.844206	1.14226	0.739173	1.17521
178	DN756_00950		baseplate J/gp47 family protein		2.77077	2.35498	2.18055	1.88675		2.13038	2.17926	2.87838	2.43384
179	DN756_00955		hypothetical protein		0.478218	0.771179	0.253529	0.626859		0.361688	0.832994	1.54039	0.957282
180	DN756_00960		phage baseplate assembly protein V		19.3057	18.4875	19.7912	17.1829		20.0047	20.7852	22.508	22.4392
181	DN756_00965		phage tail protein		115.657	114.251	107.928	106.685		156.266	155.587	139.44	153.23
182	DN756_00970		multidrug DMT transporter permease		188.865	188.073	175.801	166.915		204.183	221.774	245.308	244.569
183	DN756_00975		phage tail tape measure protein		67.6507	60.943	57.7061	56.1522		61.0371	62.3527	54.7238	58.4129
184	DN756_00980		hypothetical protein		0.419316	0.650011	1.01988	1.02921		0.562818	0.822829	0.690075	0.565856
185	DN756_01010		glycoside hydrolase family 19 protein		0.459689	1.43721	0.539213	0.662633		0.356504	0.411384	0.638568	0.564483
186	DN756_01015		hypothetical protein		98.8962	93.1595	99.662	85.0515		39.2049	39.456	35.8624	38.5834
187	DN756_01020		hypothetical protein		39.3955	34.1948	34.0108	30.465		25.7278	26.2742	24.249	27.1701
188	DN756_01025		regulatory protein GemA		17.6064	15.687	15.9116	16.556		11.3188	14.0537	11.8685	13.7887
189	DN756_01030		hypothetical protein		29.336	28.7817	26.1674	26.7134		20.3233	23.1699	22.4823	21.0475
190	DN756_01035		hypothetical protein		5.47702	5.87503	4.52565	6.10047		4.85508	4.76122	3.35956	5.3965
191	DN756_01040		hypothetical protein		2.96766	2.39125	2.50282	2.97475		2.38723	2.32707	2.14267	1.60976
192	DN756_01045		hypothetical protein		6.59224	6.40527	6.53258	6.82948		4.99276	5.40487	4.22253	6.02912
193	DN756_01050		hypothetical protein		1.54123	1.44463	1.03931	1.33326		0.807098	1.31518	0.742034	1.14533
194	DN756_01055		hypothetical protein		0.944279	1.16259	1.40169	1.53883		1.08072	1.20384	0.780889	1.45522
195	DN756_01060		ANR family transcriptional regulator		2.99983	2.97556	3.65036	4.56824		1.87359	3.08442	2.37596	3.45184
196	DN756_01065		DUF2786 domain-containing protein		1.50813	1.53093	2.00325	1.89322		1.82565	1.46541	1.8291	1.61061
197	DN756_01075		DUF3164 family protein		1.64644	1.95175	1.6057	2.2183		2.40874	1.99742	3.59209	3.01866
198	DN756_01085		hypothetical protein		0.903327	0.33953	0.809555	0.343788		1.21238	0.698898	1.23934	1.66495
199	DN756_01090		ATPase		3.96695	3.43866	2.95956	4.06083		6.01784	4.66643	10.7539	9.98425
200	DN756_01095		transposase		5.72986	4.02315	6.47855	5.40941		8.28849	6.11677	18.2935	18.0253
201	DN756_01100		transcriptional regulator		0.516535	0.367151	0.704684	0.46557		0.719474	0.711961	3.21257	2.31367
202	DN756_01105		transcriptional regulator		13.3873	10.8231	11.9721	11.9262		14.7753	14.2963	21.8978	20.8868
203	DN756_01110		carboxypeptidase/penicillin-binding protein 1A		195.494	218.958	207.454	256.543		348.914	353.139	239.535	290.148
204	DN756_01115		pilus assembly protein HofM		2.87862	2.64588	2.70149	2.52171		2.67941	3.14163	2.67521	3.27099
205	DN756_01120		pilus assembly protein PilN		1.01664	0.799616	0.661963	1.14464		1.23221	1.0006	1.18376	1.11775
206	DN756_01125		hypothetical protein		1.04107	0.765773	0.943966	1.07349		0.78078	0.392356	0.645796	0.646574
207	DN756_01130		DUF2531 family protein		1.67202	1.31742	1.63394	1.80751		1.9655	1.85233	1.41223	1.34459
208	DN756_01135		hypothetical protein		3.7252	3.50015	4.50014	2.88653		1.96638	2.78786	3.37884	3.84591
209	DN756_01140	hofQ	DNA uptake porin HofQ		38.9203	34.7011	38.2086	30.7579		32.433	33.6114	29.1253	36.1679
210	DN756_01145	aroK	shikimate kinase AroK		362.663	381.042	400.83	414.607		502.391	490.941	404.895	450.238
211	DN756_01150		3-dehydroquinate synthase		373.824	406.239	381.534	455.383		629.433	625.196	479.539	545.583
212	DN756_01155		SPOR domain-containing protein		486.494	480.794	490.221	450.892		448.445	416.768	393.75	376.488
213	DN756_01160		adenine-specific DNA-methyltransferase		193.793	180.514	200.308	183.646		225.875	236.48	201.072	185.878
214	DN756_01165		hypothetical protein		58.8243	51.9568	57.8392	52.7086		52.0591	49.0159	40.0685	35.1248
215	DN756_01170		ribulose-phosphate 3-epimerase		260.005	258.64	261.872	250.485		226.951	219.435	181.369	170.244
216	DN756_01175		phosphoglycolate phosphatase		183.585	187.674	183.412	184.195		159.377	158.812	129.259	126.001
217	DN756_01180	trpS	tryptophan--tRNA ligase		244.812	256.255	265.361	265.037		213.021	213.241	168.926	161.299
218	DN756_01185		siroheme synthase		416.325	537.569	433.628	581.621		80.9451	85.7115	83.2092	83.2778
219	DN756_01190	nirC	nitrite transporter NirC		203.855	283.959	235.56	273.896		28.5206	30.1775	31.5472	28.2784
220	DN756_01195	nirD	nitrite reductase small subunit NirD		69.5976	106.167	85.0923	116.599		9.65464	10.562	10.7096	8.36936
221	DN756_01200		nitrite reductase large subunit		625.888	897.061	761.021	935.33		108.112	112.899	106.489	83.1165
222	DN756_01205		cytosine deaminase		125.593	113.137	116.364	106.275		102.28	91.5273	94.1961	101.004
223	DN756_01210		MFS transporter		31.8264	67.9789	43.608	87.7737		15.6632	15.551	20.8417	24.1586
224	DN756_01215		TonB-dependent copper receptor		72.6426	63.2202	87.1209	85.3469		11.5414	9.36583	9.21933	10.1027
225	DN756_01220		LacI family DNA-binding transcriptional regulator		420.085	321.514	334.798	244.806		464.577	471.037	385.421	326.701
226	DN756_01225		6-phospho-beta-glucosidase		223.526	157.189	178.269	129.798		239.465	220.592	187.464	124.509
227	DN756_01230		peptidylprolyl isomerase A		307.387	308.675	322.912	307.326		217.028	217.251	195.16	199.946
228	DN756_01235		DUF853 family protein		181.229	158.612	163.248	161.638		141.417	143.762	139.184	145.534
229	DN756_01240		aminodeoxychorismate synthase component II		72.7503	72.636	73.5616	66.7811		67.1488	70.2649	82.5459	81.1302
230	DN756_01245		aspartate aminotransferase family protein		198.597	212.293	188.17	205.836		196.479	184.993	197.188	215.927
231	DN756_01250		hypothetical protein		502.744	405.975	459.114	372.338		485.547	371.286	405.213	446.833
232	DN756_01255		cAMP-activated global transcriptional regulator CRP		1242.41	1053.78	1176.53	968.103		764.962	634.811	686.608	638.662
233	DN756_01260		OsmC family protein		9.05187	9.45163	9.52097	9.38219		5.32513	4.04063	6.68899	6.65763
234	DN756_01265		Hcp family type VI secretion system effector		15.9695	15.8408	16.9086	17.4891		8.61516	7.80279	7.43555	7.69017
235	DN756_01270		hypothetical protein		9.2626	11.9444	10.1947	10.2636		5.90429	5.60982	5.30041	6.53441
236	DN756_01275		DUF1240 domain-containing protein		2.43846	3.07633	2.49131	2.75927		2.09541	2.35265	2.2505	3.05681
237	DN756_01280		phosphoribulokinase		69.8321	63.6148	62.7102	61.2275		59.3178	46.5452	60.0427	59.8831
238	DN756_01285		YheU family protein		22.7515	22.4419	26.5308	21.2946		22.9589	16.7458	23.2309	23.4768
239	DN756_01290		hydrolase		63.4739	67.3566	60.174	65.2158		53.3448	49.0139	71.6499	56.8375
240	DN756_01295		LysE family translocator		47.7698	39.3165	42.8514	40.838		32.1773	26.4667	42.922	35.5502
241	DN756_01300		taurine ABC transporter substrate-binding protein		8.49275	7.58142	7.55666	7.81506		10.6764	9.35265	14.064	12.2945
242	DN756_01305		taurine import ATP-binding protein TauB		2.63346	3.60094	2.97163	2.50972		2.80932	3.76908	4.16289	3.47407
243	DN756_01310	tauC	taurine ABC transporter permease TauC		4.64518	4.86883	4.74002	5.46384		4.65053	4.94638	5.7447	5.02445
244	DN756_01315		taurine dioxygenase		13.5903	16.7276	12.5793	13.8986		9.58414	8.66628	10.0576	9.63939
245	DN756_01320		lipopolysaccharide heptosyltransferase family protein		488.581	456.942	454.418	434.172		421.466	471.142	389.78	481.592
246	DN756_01325		glycosyltransferase		482.875	488.149	519.181	490.683		460.132	486.364	581.029	460.331
247	DN756_01330		ABC transporter ATP-binding protein		246.09	251.717	239.686	264.182		287.319	284.974	249	262.837
248	DN756_01335	kefG	glutathione-regulated potassium-efflux system ancillary protein KefG		29.9307	34.3738	30.3696	31.1782		56.3622	48.1979	50.6517	56.4337
249	DN756_01340	kefB	glutathione-regulated potassium-efflux system protein KefB		62.9633	62.1105	58.1328	58.2776		93.435	81.6216	79.7409	88.6089
250	DN756_01345		YheV family putative metal-binding protein		14.8828	12.2135	13.348	11.2328		11.8444	10.6613	9.18574	10.8987
251	DN756_01350		peptidylprolyl isomerase		144.326	176.82	161.948	180.044		95.2618	94.5277	73.5209	78.1048
252	DN756_01355		MFS transporter permease		8.79381	10.1653	11.9311	11.6133		15.5898	14.9239	12.1787	11.9062
253	DN756_01360		protein SlyX		168.07	128.684	153.596	109.424		114.457	92.9422	101.388	73.8863
254	DN756_01365		FKBP-type peptidyl-prolyl cis-trans isomerase		855.565	943.189	881.906	969.715		591.462	576.531	790.948	747.7
255	DN756_01370		DNA-binding protein		300.276	269.481	277.232	258.147		231.955	219.135	213.337	214.099
256	DN756_01375	tusD	sulfurtransferase complex subunit TusD		101.913	98.0692	99.96	83.4303		103.285	113.902	112.242	109.794
257	DN756_01380	tusC	sulfurtransferase complex subunit TusC		92.1824	89.3993	88.4152	79.7243		133.571	129.731	139.847	128.523
258	DN756_01385		sulfurtransferase TusB		100.61	89.0757	96.8275	96.0225		294.029	267.829	380.701	264.91
259	DN756_01390		30S ribosomal protein S12		945.857	1045.51	1047.32	1264.07		1398.64	1317.63	1253.27	1014.28
260	DN756_01395		30S ribosomal protein S7		817.182	933.007	908.441	1114.3		1225.98	1255.98	1109.77	921.427
261	DN756_01400	fusA	elongation factor G		4000.87	4840.95	4577.06	5736.93		5236.33	5615.71	4490.74	3529.81
262	DN756_01405		hypothetical protein		5.7446	3.40438	4.97289	2.72711		3.92153	4.50231	7.57726	7.40169
263	DN756_01410	tuf	elongation factor Tu		5741.76	6296.5	6115.81	6648.56		4304.41	4736.77	4133.33	3429.14
264	DN756_01415		IS200/IS605 family transposase IS1541B		2.2673	2.77684	2.88526	2.82413		2.22014	2.01491	1.41916	1.77413
265	DN756_01425		bacterioferritin-associated ferredoxin		8.12917	6.80642	9.83921	7.67917		5.69114	4.92546	5.58084	5.82115
266	DN756_01430		bacterioferritin		139.351	78.4083	100.172	60.5812		63.2529	50.6806	44.5418	38.7605
267	DN756_01435		30S ribosomal protein S10		1885.25	1953.79	2245.68	2446.57		3213.66	2744.4	2364.8	2099.57
268	DN756_01440		50S ribosomal protein L3		2918.7	3225.04	3603.13	3884.66		5012.7	4598.45	3580.93	3086.09
269	DN756_01445		50S ribosomal protein L4		2439.33	2754.41	2951.29	3354.36		3917.41	3677.37	2723.9	2214.64
270	DN756_01450		50S ribosomal protein L23		966.251	1111.73	1215.01	1392.34		1350.59	1273.82	934.11	742.049
271	DN756_01455		50S ribosomal protein L2		2936.58	3381.49	3573.64	3966.33		3488.17	3636.57	2581.49	1928.49
272	DN756_01460		30S ribosomal protein S19		864.08	1070.76	1109.69	1186.62		823.736	924.231	656.773	476.414
273	DN756_01465	rplV	50S ribosomal protein L22		1199.44	1424.67	1395.2	1568.7		1027.9	1196.01	799.399	621.153
274	DN756_01470		30S ribosomal protein S3		2215.48	2716.56	2794.37	2971.26		1768.87	2136.17	1374.27	1085.96
275	DN756_01475		50S ribosomal protein L16		1759.02	2135.68	2226.09	2408.38		1138.7	1339.24	827.619	726.166
276	DN756_01480		50S ribosomal protein L29		615.301	746.553	816.897	821.096		374.259	465.829	288.288	271.585
277	DN756_01485		30S ribosomal protein S17		319.305	346.007	383.777	385.044		204.555	255.441	150.38	120.245
278	DN756_01490		50S ribosomal protein L14		2540.69	3124.16	2794.92	3321.92		3072.72	3221.87	2219.2	2231.23
279	DN756_01495		50S ribosomal protein L24		1430.12	1812.72	1600.27	1953.79		1667.61	1754.92	1148.28	1258.44
280	DN756_01500		50S ribosomal protein L5		3071.66	3701.35	3307.07	3949.79		3728.16	4083.43	2726.04	2733.21
281	DN756_01505		30S ribosomal protein S14		1489.39	1719.68	1583.87	1855.89		1723.31	1789.62	1253.68	1142.95
282	DN756_01510		30S ribosomal protein S8		1853.92	2277.07	2138.1	2465.36		1933.79	2072.68	1425.58	1290.08
283	DN756_01515		50S ribosomal protein L6		2396.27	2954.88	2677.55	3147		2536.01	2782.33	1864.91	1698.43
284	DN756_01520		50S ribosomal protein L18		1138.18	1435.78	1296.99	1546.34		1010.71	1153.78	719.225	662.643
285	DN756_01525	rpsE	30S ribosomal protein S5		1846.25	2361.89	2156.38	2571.37		1650.8	1934.55	1210.78	1154.6
286	DN756_01530		50S ribosomal protein L30		410.012	525.809	470.473	574.152		344.154	426.865	256.401	259.597
287	DN756_01535		50S ribosomal protein L15		1674.04	2264.56	1953.78	2401.05		1399.34	1689.74	981.825	970.152
288	DN756_01540	secY	preprotein translocase subunit SecY		4503.87	6355.11	5049.77	6668.38		3675.35	6530.11	2830.04	4625.55
289	DN756_01545		50S ribosomal protein L36		461.512	516.207	521.807	560.928		403.155	462.978	315.642	316.463
290	DN756_01550		30S ribosomal protein S13		2107.88	2397.26	2422.67	2575.77		2177.69	2286.29	1752.61	1653.88
291	DN756_01555		30S ribosomal protein S11		1973.13	2295.9	2116.36	2373.67		1987.69	2160.74	1598.63	1547.75
292	DN756_01560		30S ribosomal protein S4		2285.67	2864.27	2662.01	3024.82		2242.24	2521.41	1838.09	1783.63
293	DN756_01565		DNA-directed RNA polymerase subunit alpha		4038.58	5078.03	4754.58	5451.25		3765.5	4702.55	3166.37	3231.2
294	DN756_01570	rplQ	50S ribosomal protein L17		896.459	1064.09	983.032	1246.68		691.981	826.27	573.114	581.874
295	DN756_01575	zntR	Zn(2+)-responsive transcriptional regulator		9.47834	8.7779	7.35357	9.28472		7.3916	6.24856	7.75589	7.13174
296	DN756_01580		alternative ribosome-rescue factor A		1.87203	2.79548	2.19103	2.56833		1.84681	1.96166	2.96964	2.12967
297	DN756_01585		large conductance mechanosensitive channel protein MscL		63.0609	76.2685	70.2819	72.5092		22.0484	23.6357	22.5957	27.0244
298	DN756_01590	trkA	Trk system potassium transporter TrkA		58.326	63.2866	67.573	68.1739		63.4478	62.244	72.1553	60.1484
299	DN756_01595		16S rRNA m5C967 methyltransferase		170.208	189.013	194.859	201.923		278.438	251.503	269.203	257.852
300	DN756_01600		methionyl-tRNA formyltransferase		251.505	263.972	280.421	276.261		377.448	349.503	418.709	437.771
301	DN756_01605		peptide deformylase		285.614	312.047	310.541	309.675		414.561	403.089	443.307	459.362
302	DN756_01610	dprA	DNA-protecting protein DprA		34.2411	30.2425	29.7751	28.1543		28.0832	29.5487	26.2144	24.5002
303	DN756_01615		DUF494 domain-containing protein		277.889	234.746	239.22	200.834		246.221	209.861	224.334	216.249
304	DN756_01620		hypothetical protein		143.458	132.063	129.142	109.741		123.405	107.757	128.691	132.888
305	DN756_01625	tsaC	L-threonylcarbamoyladenylate synthase type 1 TsaC		143.156	132.265	126.186	112.992		133.319	108.535	115.382	150.089
306	DN756_01630		shikimate dehydrogenase		274.42	271.857	250.317	246.037		339.471	328.776	307.1	361.316
307	DN756_01635		gamma carbonic anhydrase family protein		57.7121	61.9488	52.3865	61.3922		39.8688	42.6622	42.9106	49.4396
308	DN756_01670		UDP-N-acetylmuramate dehydrogenase		142.333	161.67	157.627	163.078		153.588	159.23	129.13	164.406
309	DN756_01675	birA	bifunctional biotin--[acetyl-CoA-carboxylase] ligase/biotin operon repressor BirA		48.544	54.1142	51.9977	58.163		56.7097	58.5518	42.9693	52.6738
310	DN756_01680		type I pantothenate kinase		186.922	184.432	205.305	176.401		165.597	151.632	132.261	128.997
311	DN756_01685		GNAT family N-acetyltransferase		5.95829	4.82734	6.02348	6.44421		5.0968	4.79502	5.71383	4.58942
312	DN756_01710	tuf	elongation factor Tu		4014.83	3795.58	4036.95	3553.03		2024.75	2016.37	2326.19	2271.37
313	DN756_01715	secE	preprotein translocase subunit SecE		296.987	288.694	318.717	306.63		435.966	380.848	384.409	350.229
314	DN756_01720	nusG	transcription termination/antitermination protein NusG		366.826	390.127	405.959	407.937		519.207	498.964	426.014	405.188
315	DN756_01725	rplK	50S ribosomal protein L11		1723.23	2043.18	2045.42	2229.8		2378.6	2432.59	1886.6	1732.51
316	DN756_01730		50S ribosomal protein L1		1991.95	2325.84	2233.21	2505.39		2553.17	2741.88	2013.17	1844.78
317	DN756_01735		50S ribosomal protein L10		3770.96	4450.24	4430.09	4429.04		2351.29	2772.98	1752.19	1743.82
318	DN756_01740		50S ribosomal protein L7/L12		1197.83	1665.02	1412.5	1536.16		1031.79	1280.86	779.725	731.478
319	DN756_01745	rpoB	DNA-directed RNA polymerase subunit beta		4119.38	4808.39	4819.82	5663.55		4710.79	5402.49	3499.84	3124.64
320	DN756_01750	rpoC	DNA-directed RNA polymerase subunit beta'		4275.1	4883.02	4740.86	5351.26		2331.64	3303.55	1918.99	2142.25
321	DN756_01755		hypothetical protein		0.391006	0.703672	0.596414	0.903578		0.615455	1.13198	0.55694	0.426312
322	DN756_01760	thiH	2-iminoacetate synthase ThiH		28.9972	28.4465	26.2475	27.3873		23.9523	22.5187	20.2461	21.6031
323	DN756_01765		thiazole synthase		19.7992	20.2731	18.5207	21.4537		16.7245	17.324	13.069	12.1007
324	DN756_01770	thiS	sulfur carrier protein ThiS		1.33255	1.83642	1.8858	1.31443		1.77259	1.3585	1.20319	1.16474
325	DN756_01775		HesA/MoeB/ThiF family protein		12.295	14.6818	13.0096	14.7987		10.9795	10.6001	9.5365	9.14302
326	DN756_01780		thiamine phosphate synthase		6.83388	8.37607	6.45134	7.75934		7.23876	6.93085	6.08371	5.5654
327	DN756_01785		phosphomethylpyrimidine synthase		29.1809	36.4136	29.9256	32.9745		26.5753	25.0474	20.5721	21.5188
328	DN756_01790		sigma D regulator		155.544	117.61	142.753	95.5061		74.4394	55.4214	70.0453	61.3706
329	DN756_01795		NAD(+) diphosphatase		40.8429	40.033	37.4704	38.7968		37.063	32.9082	31.2686	36.9593
330	DN756_01800		hypothetical protein		23.689	25.9278	24.935	26.5564		27.732	27.0441	24.7984	27.9179
331	DN756_01805		uroporphyrinogen decarboxylase		399.597	425.821	371.155	399.661		363.99	440.311	338.293	366.478
332	DN756_01810		deoxyribonuclease V		148.188	150.338	131.991	138.725		132.257	160.695	136.628	139.914
333	DN756_01815		DUF416 family protein		249.458	241.305	237.096	232.079		172.453	177.692	165.35	172.799
334	DN756_01820		DNA-binding protein HU-alpha		3076.49	3116.59	2848.74	2893.28		1324.3	1477.7	1041.82	1026.81
335	DN756_01825		DUF1481 domain-containing protein		259.529	228.38	206.534	203.58		192.781	245.229	274.923	233.164
336	DN756_01830	purD	phosphoribosylamine--glycine ligase		177.934	247.824	210.897	332.279		225.553	202.463	132.339	116.466
337	DN756_01835		bifunctional phosphoribosylaminoimidazolecarboxamide formyltransferase/inosine monophosphate cyclohydrolase		301.281	413.02	373.302	604.179		481.101	399.327	266.513	272.994
338	DN756_01840		hypothetical protein		260.127	272.105	286.046	297.412		241.404	219.881	153.206	173.552
339	DN756_01880		hypothetical protein		1.64928	0.918413	1.22997	0.465278		0.558494	0.631114	1.33346	0.919651
340	DN756_01885		homoserine O-succinyltransferase		4.24264	4.74588	5.12227	6.03155		8.95567	12.6768	5.97739	5.81454
341	DN756_01890		malate synthase A		35.3625	24.2505	29.7103	26.3744		22.7826	21.3987	18.8757	19.8141
342	DN756_01895	aceA	isocitrate lyase		54.9145	41.1965	44.9235	43.539		41.4006	36.7484	33.3735	32.4134
343	DN756_01900		bifunctional isocitrate dehydrogenase kinase/phosphatase		17.162	16.3057	17.8906	16.6701		20.1597	20.3436	16.0491	19.9251
344	DN756_01905	iclR	acetate operon transcriptional repressor IclR		62.4069	52.1554	53.7136	55.3109		74.8339	52.7623	60.3132	58.2273
345	DN756_01910		methionine synthase		209.824	257.697	205.919	263.516		180.362	191.262	158.877	178.088
346	DN756_01915		hypothetical protein		27.4022	22.3766	22.6335	21.5913		15.2369	15.5224	19.3585	19.2938
347	DN756_01920	lysC	lysine-sensitive aspartokinase 3		78.3234	87.6056	76.969	88.4947		49.8501	48.0915	52.3939	59.5988
348	DN756_01925		glucose-6-phosphate isomerase		1815.17	1820.87	1773.97	1875.1		1695.08	1711.64	1726.7	1623.07
349	DN756_01930	psiE	phosphate-starvation-inducible protein PsiE		30.9235	32.8473	31.6942	29.626		26.1244	27.3366	27.7175	25.5569
350	DN756_01935	malG	maltose ABC transporter permease MalG		1189.61	645.524	815.402	763.19		776.218	496.804	260.571	152.175
351	DN756_01940	malF	maltose ABC transporter permease MalF		2161.64	1041.84	1472.39	1174.84		1370.62	848.248	484.73	282.524
352	DN756_01945	malE	maltose/maltodextrin ABC transporter substrate-binding protein MalE		6431.3	2947.41	4320.78	3356.51		3159.9	1850.45	997.699	528.264
353	DN756_01950		hypothetical protein		437.628	197.412	284.926	209.938		250.566	162.044	98.4098	48.9723
354	DN756_01955	malK	maltose/maltodextrin ABC transporter ATP-binding protein MalK		4324.73	2007.26	2712.19	2401.93		2293.48	1475.85	875.754	410.809
355	DN756_01960		maltoporin		7374.96	3883.11	4851.22	5009.85		3913.7	2709.22	1343.32	718.653
356	DN756_01965	malM	maltose operon protein MalM		2361.55	1069.23	1462.59	1364.14		1349.74	812.902	420.28	226.924
357	DN756_01975		Hcp family type VI secretion system effector		53.0201	49.3903	48.0603	48.9679		25.4563	28.3806	27.5339	34.8514
358	DN756_01980	tssB	type VI secretion system contractile sheath small subunit		22.3973	17.5104	18.0667	21.6005		15.8533	15.8178	14.5033	17.2787
359	DN756_01985	tssC	type VI secretion system contractile sheath large subunit		83.0958	68.9872	72.0773	83.1604		62.7375	66.3426	53.9909	63.7881
360	DN756_01990	tssE	type VI secretion system baseplate subunit TssE		8.52147	7.93534	7.37723	8.63396		6.51721	7.91064	7.13705	6.0976
361	DN756_01995	tssF	type VI secretion system baseplate subunit TssF		34.1813	31.3352	32.2994	36.5169		32.7144	34.1052	26.4128	26.1846
362	DN756_02000	tssG	type VI secretion system baseplate subunit TssG		10.8223	9.53032	12.1948	12.2776		9.32097	11.4157	7.46657	8.19082
363	DN756_02005	tagH	type VI secretion system-associated FHA domain protein TagH		20.7713	19.8448	19.2775	24.1136		15.8813	19.3753	13.103	17.3447
364	DN756_02010	tssJ	type VI secretion system lipoprotein TssJ		5.57765	4.74384	5.70503	5.92864		3.41527	5.01984	3.01076	4.02404
365	DN756_02015	tssK	type VI secretion system baseplate subunit TssK		27.1045	26.9707	25.8739	31.6314		17.0086	22.6582	17.1299	19.0024
366	DN756_02020		DotU family type IV/VI secretion system protein		12.0809	13.3285	12.0531	15.4689		7.27551	10.2949	7.55484	9.14131
367	DN756_02025	tssH	type VI secretion system ATPase TssH		37.0039	39.5069	40.2993	47.7941		23.1253	29.455	22.4725	29.4823
368	DN756_02030		Fis family transcriptional regulator		10.0412	10.2647	9.04357	11.6779		6.35445	8.0487	6.54216	9.28916
369	DN756_02035	tagO	type VI secretion system-associated protein TagO		7.17693	6.67362	6.78468	8.18092		4.54693	6.44606	4.77119	6.26163
370	DN756_02040	tssA	type VI secretion system protein TssA		13.504	14.3267	12.3676	16.3189		8.02313	11.1592	10.9186	15.5434
371	DN756_02045	tssM	type VI secretion system membrane subunit TssM		28.9147	31.4374	29.1894	30.3748		19.0764	24.3405	21.9068	30.2359
372	DN756_02050		hypothetical protein		7.22067	6.81226	6.82627	6.24755		4.46665	5.90874	4.60356	7.44415
373	DN756_02055		hypothetical protein		3.86582	4.71642	4.54041	3.97016		2.11612	3.77279	2.89494	3.90766
374	DN756_02060	tssI	type VI secretion system tip protein VgrG		26.4291	28.7725	27.0846	30.309		14.6965	21.3209	17.9379	25.5343
375	DN756_02065		DUF1795 domain-containing protein		4.46832	4.3801	3.13275	4.07097		1.90421	2.36004	2.90368	3.14277
376	DN756_02070		type IV secretion protein Rhs		45.8811	44.6882	42.292	44.8311		39.7178	44.7669	41.7747	49.688
377	DN756_02075		hypothetical protein		18.9569	14.8327	16.506	13.6242		14.5561	16.3327	10.9581	11.8305
378	DN756_02080		hypothetical protein		0.827748	0.643381	0.960344	1.44513		0.699219	1.55518	1.22126	1.52908
379	DN756_02085		phosphotriesterase		2.13119	2.64363	2.73134	2.92826		3.38891	4.25948	3.17974	4.85139
380	DN756_02100		hypothetical protein		2.16308	2.29449	1.78841	2.29341		2.14119	2.77244	3.31814	2.89244
381	DN756_02110		RHS repeat protein		47.184	46.6255	41.7325	44.4779		52.8699	57.7159	44.1158	46.2265
382	DN756_02115		hypothetical protein		9.87419	9.71178	9.39352	7.72549		5.52187	5.68588	5.98914	4.31181
383	DN756_02120		type IV secretion protein Rhs		1.22555	1.25855	0.775531	1.24125		0.649562	0.765977	0.966587	0.458007
384	DN756_02125		type I addiction module toxin, SymE family		1.65192	2.06853	1.83015	2.73976		3.0989	2.73295	2.54237	2.13297
385	DN756_02130		sugar phosphate isomerase/epimerase		20.0087	22.3204	19.4722	23.3147		22.0837	22.9345	17.4627	17.9289
386	DN756_02135		gfo/Idh/MocA family oxidoreductase		42.5869	40.4028	35.9929	40.6464		42.571	42.8963	34.7185	33.2077
387	DN756_02140		AraC family transcriptional regulator		88.9124	81.1163	78.2763	73.3298		87.5919	75.9004	64.0196	61.563
388	DN756_02145		D-ribose pyranase		39.3571	38.7497	33.9004	35.0724		26.3821	24.9726	22.2044	22.085
389	DN756_02150		ribokinase		59.3015	54.5387	48.6128	47.1265		36.7433	36.234	32.4335	30.5878
390	DN756_02155	deoC	deoxyribose-phosphate aldolase		21.9911	20.8066	20.5036	19.8593		13.6809	14.4754	12.4096	14.0421
391	DN756_02160		NADPH-dependent FMN reductase		2.03397	1.71002	1.62392	2.06249		1.99526	2.13842	1.44732	2.91857
392	DN756_02165		aliphatic sulfonate ABC transporter substrate-binding protein		3.08505	3.26735	3.55946	2.56611		2.58095	3.17921	4.38218	4.46223
393	DN756_02170	ssuD	alkanesulfonate monooxygenase, FMNH(2)-dependent		8.09111	9.47668	7.17813	8.33126		7.65451	7.64547	8.03977	9.23528
394	DN756_02175	ssuC	aliphatic sulfonate ABC transporter permease SsuC		5.40881	5.95751	5.59011	6.25804		6.73471	6.85331	5.26081	7.09013
395	DN756_02180		aliphatic sulfonates ABC transporter ATP-binding protein		7.925	7.27074	8.07181	8.50035		7.80038	8.5586	8.61208	7.38169
396	DN756_02185		type II toxin-antitoxin system YafQ family toxin		2.28277	2.01747	1.86052	1.93494		2.65221	3.05842	5.21863	2.87727
397	DN756_02190		type II toxin-antitoxin system antitoxin, RelB/DinJ family		18.3695	17.3916	16.3881	15.359		12.4025	14.7281	15.3863	15.9137
398	DN756_02195		NCS2 family permease		120.095	142.002	131.063	187.765		230.933	170.138	102.767	110.53
399	DN756_02200		IS256 family transposase		1.64434	1.36606	1.3416	2.25496		1.07468	0.701974	1.32036	0.996732
400	DN756_02205		Na+/H+ antiporter		191.543	203.549	170.544	192.695		125.817	133.018	96.7009	110.652
401	DN756_02210		hypothetical protein		23.404	32.2692	28.4992	39.798		64.749	68.3601	61.0309	60.2777
402	DN756_02215		kdo(2)-lipid IV(A) palmitoleoyltransferase		24.1523	30.216	26.8761	35.6577		84.1808	86.6662	91.2189	74.7824
403	DN756_02220		autoinducer 2 ABC transporter substrate-binding protein		231.476	155.152	188.991	133.498		167.046	176.338	177.328	257.35
404	DN756_02225		sugar ABC transporter ATP-binding protein		53.0738	48.8723	47.7312	45.5366		71.516	78.3168	82.4744	124.283
405	DN756_02230		ABC transporter permease		33.4792	35.7379	30.3485	28.6526		42.881	50.8596	44.9543	71.0207
406	DN756_02235		ABC transporter permease		32.5878	30.4463	26.7712	25.744		34.1735	36.4324	30.6958	43.5227
407	DN756_02240		ribulokinase		79.371	75.1922	70.5245	69.3223		77.9362	74.8003	59.1353	81.6636
408	DN756_02245		SIS domain-containing protein		19.8358	16.5831	15.6505	16.2615		18.0247	20.4628	12.1947	19.9856
409	DN756_02250		glutathione-dependent disulfide-bond oxidoreductase		243.855	221.702	223.212	198.13		156.557	157.853	141.635	143.784
410	DN756_02255		glycerophosphodiester phosphodiesterase		10.9847	11.7923	11.8566	10.0338		11.7094	11.2057	13.4696	13.4274
411	DN756_02260		DNA repair protein		89.795	86.2806	89.3675	81.6721		61.4491	62.3788	57.6071	62.1961
412	DN756_02265	cspA	RNA chaperone/antiterminator CspA		6.26397	13.3509	8.87857	11.192		8.65921	22.4805	6.57604	7.20934
413	DN756_02270		cold-shock protein		12.0322	24.3486	21.019	25.8178		22.1993	55.1269	15.3924	21.4026
414	DN756_02275		cold-shock protein		33.1403	51.6896	48.1924	52.3297		90.3156	157.432	87.5698	82.3192
415	DN756_02285		glycine zipper 2TM domain-containing protein		42.6149	40.0906	32.384	36.3435		91.0409	85.4885	74.2701	67.0688
416	DN756_02290		N-acyl homoserine lactonase family protein		30.5933	22.9857	25.5063	21.6164		19.581	20.3075	12.2085	13.7414
417	DN756_02295		NAD(P)-dependent oxidoreductase		22.9712	16.3016	18.696	15.3516		19.5417	16.0164	11.9859	12.3773
418	DN756_02300		gamma carboxymuconolactone decarboxylase		3.84758	3.77855	2.9342	3.70994		3.05012	2.59591	2.74614	2.42341
419	DN756_02305		MFS transporter		12.8685	11.7899	10.8091	10.3978		11.2191	10.75	10.0538	9.03316
420	DN756_02310		GntR family transcriptional regulator		9.82349	9.8511	9.10496	8.51131		6.452	5.13721	7.41672	8.68408
421	DN756_02315		hypothetical protein		4.39033	4.16893	4.74976	4.65248		4.87663	3.3987	4.82375	4.22512
422	DN756_02320		colicin immunity protein		1.5795	2.21017	2.31824	1.80127		1.79503	2.93212	3.68065	3.24245
423	DN756_02325		terminase small subunit		1.63381	1.07243	1.30026	1.42975		1.70915	1.91728	2.83862	1.77636
424	DN756_02330		Fis family transcriptional regulator		75.1591	76.8995	103.574	118.756		141.087	151.165	58.2987	71.2816
425	DN756_02335	dusB	tRNA dihydrouridine synthase DusB		244.459	270.404	348.145	392.664		689.045	710.42	308.978	385.21
426	DN756_02340		50S ribosomal protein L11 methyltransferase		105.697	108.953	105.246	99.7498		100.259	91.9846	93.5585	85.5675
427	DN756_02345	panF	sodium/panthothenate symporter		76.6103	85.4256	82.1281	87.4584		65.3643	62.6282	56.0113	56.6278
428	DN756_02350		DUF997 family protein		5.41744	7.00754	7.59525	7.98327		4.55295	4.53434	3.06829	4.63699
429	DN756_02355	accC	acetyl-CoA carboxylase biotin carboxylase subunit		913.752	989.713	994.13	1111.48		799.63	826.953	533.636	500.098
430	DN756_02360		acetyl-CoA carboxylase biotin carboxyl carrier protein		576.403	584.624	628.837	635.161		523.809	514.163	407.003	358.533
431	DN756_02365	aroQ	type II 3-dehydroquinate dehydratase		492.424	472.029	521.755	528.958		498.263	491.395	388.139	349.903
432	DN756_02370		sulfoxide reductase heme-binding subunit YedZ		98.8763	91.7157	85.1117	79.0353		73.5864	85.2164	86.3985	95.6045
433	DN756_02375		mononuclear molybdenum enzyme YedY		236.852	219.641	213.431	208.589		159.149	178.558	184.622	211.401
434	DN756_02380		oxidoreductase		321.378	336.622	300.466	322.872		227.04	280.698	176.565	169.54
435	DN756_02385	csrD	RNase E specificity factor CsrD		76.3811	73.5559	75.5002	73.0984		128.595	114.535	141.412	126.862
436	DN756_02390		rod shape-determining protein		430.036	459.844	453.348	465.228		765.513	684.749	735.855	664.241
437	DN756_02395	mreC	rod shape-determining protein MreC		94.8906	95.3418	112.083	118.026		246.218	227.774	210.862	180.978
438	DN756_02400	mreD	rod shape-determining protein MreD		32.8368	34.0093	36.1015	41.2229		67.8323	72.5549	60.053	50.024
439	DN756_02405		septum formation inhibitor Maf		54.8815	48.2917	58.1175	58.9786		80.1905	87.3062	79.8948	57.763
440	DN756_02410		ribonuclease G		221.743	201.838	213.452	196.158		171.187	174.657	138.212	128.249
441	DN756_02415		AsmA2 domain-containing protein		305.7	261.412	287.203	273.035		267.655	294.242	231.654	235.064
442	DN756_02420		carbon-nitrogen hydrolase family protein		330.254	302.615	301.765	284.039		201.543	210.041	168.147	183.657
443	DN756_02425	tldD	metalloprotease TldD		548.563	569.362	513.972	537.923		386.242	410.19	290.794	311.037
444	DN756_02430		RHS repeat protein		30.4553	26.6212	26.5006	24.5484		20.6353	21.8058	20.0364	23.7588
445	DN756_02435		DUF2570 domain-containing protein		2.31035	2.28671	1.66535	1.89281		1.5421	2.2172	1.18376	1.12859
446	DN756_02440		M15 family peptidase		2.11898	2.11186	2.40417	2.04384		2.17271	1.66398	2.00501	1.3899
447	DN756_02445		hypothetical protein		1.84234	1.65052	1.32381	2.04822		1.37336	1.04664	0.936466	1.35235
448	DN756_02450		toxin		33.2605	33.3704	32.8137	31.7258		28.6669	32.0005	29.6314	30.7085
449	DN756_02455		phage tail tape measure protein		18.6363	16.6435	15.7924	18.3349		12.1094	14.8096	13.9489	15.5383
450	DN756_02460		toxin		7.69306	7.68375	8.23464	8.34605		4.86763	4.51318	5.72618	5.68011
451	DN756_02465		LysR family transcriptional regulator		1.42402	1.00714	1.19654	0.828239		0.631427	0.447495	0.750317	0.99536
452	DN756_02470	aaeR	HTH-type transcriptional activator AaeR		36.8397	31.202	31.5313	28.9518		34.5722	34.4326	43.494	34.6959
453	DN756_02475		DUF1656 domain-containing protein		13.4663	13.0337	16.2411	11.9614		19.1536	11.7989	28.5752	19.6836
454	DN756_02480	aaeA	p-hydroxybenzoic acid efflux pump subunit AaeA		46.0232	44.5257	44.0002	43.6723		53.4344	41.2778	67.859	66.331
455	DN756_02485	aaeB	p-hydroxybenzoic acid efflux pump subunit AaeB		57.6329	54.5986	52.6979	55.5779		79.4029	63.0235	73.1748	84.3903
456	DN756_02490		NAD-dependent succinate-semialdehyde dehydrogenase		1178.96	991.287	1065.04	889.016		1430.44	1288.8	1287.86	1200.94
457	DN756_02495		ribonuclease		118.03	95.9086	107.326	84.5961		131.238	117.615	132.873	136.783
458	DN756_02500		ribonuclease inhibitor		49.1155	43.5279	47.683	36.3563		80.4988	70.4354	81.0332	77.7871
459	DN756_02505		ribosome-associated protein		184.43	148.317	177.135	140.153		135.282	115.594	112.098	104.251
460	DN756_02510	pmbA	metalloprotease PmbA		292.508	296.515	274.841	283.926		263.173	220.866	232.696	243.098
461	DN756_02515		hypothetical protein		30.8717	29.4278	26.6767	26.0076		35.4268	29.2681	39.1573	37.4963
462	DN756_02520		soluble cytochrome b562 2		4.66538	4.26031	4.48993	3.579		5.83953	4.26474	6.47981	5.2282
463	DN756_02525		nucleoside diphosphate kinase regulator		59.128	58.4199	60.2379	54.9466		102.592	83.6998	90.0047	76.8978
464	DN756_02530	treC	alpha,alpha-phosphotrehalase		1802.68	1457.28	1572.49	1430.32		3337.4	2361.9	2302.11	1569.8
465	DN756_02535	treB	PTS trehalose transporter subunit IIBC		1669.78	1252.55	1457.94	1150.9		2255.12	1751.62	1613.1	1269.91
466	DN756_02540	treR	HTH-type transcriptional regulator TreR		51.1746	45.6036	47.8612	42.1349		43.5578	36.4059	43.6764	33.2987
467	DN756_02545		hypothetical protein		104.723	78.072	93.363	76.1228		52.4048	44.981	44.5573	36.4708
468	DN756_02550		2-iminobutanoate/2-iminopropanoate deaminase		367.173	342.409	370.859	336.667		311.951	318.031	291.336	255.898
469	DN756_02555		aspartate carbamoyltransferase regulatory subunit		117.286	89.6351	101.605	85.5566		78.7473	89.6141	76.4114	64.5221
470	DN756_02560	pyrB	aspartate carbamoyltransferase		385.698	313.873	342.107	301.807		261.822	281.4	241.763	212.132
471	DN756_02570		PTS phosphocarrier protein NPr		136.872	115.929	123.446	110.495		132.945	134.677	103.443	116.521
472	DN756_02575	rapZ	RNase adapter RapZ		502.389	477.285	466.271	438.333		537.6	553.53	522.192	530.117
473	DN756_02585	ptsN	PTS IIA-like nitrogen regulatory protein PtsN		287.912	271.248	267.695	242.206		301.992	292.012	271.996	258.78
474	DN756_02590		ribosome hibernation promoting factor		556.396	419.193	461.918	366.256		624.588	520.463	399.998	330.443
475	DN756_02595		RNA polymerase factor sigma-54		544.499	456.844	500.113	434.101		686.089	621.052	606.274	532.182
476	DN756_02600		lipopolysaccharide ABC transporter ATP-binding protein		175.996	168.841	170.15	169.962		227.554	215.365	242.344	237.764
477	DN756_02605	lptA	lipopolysaccharide ABC transporter substrate-binding protein LptA		70.1703	65.1087	63.7413	64.7802		73.3304	62.8318	69.0083	83.524
478	DN756_02610	lptC	LPS export ABC transporter periplasmic protein LptC		65.3597	59.1792	64.0148	58.6123		72.9195	58.9288	64.8247	67.0877
479	DN756_02615		3-deoxy-D-manno-octulosonate 8-phosphate phosphatase KdsC		74.7339	72.9908	80.3626	70.4256		78.0338	75.0251	85.2661	81.7474
480	DN756_02620	kdsD	arabinose-5-phosphate isomerase KdsD		259.728	252.949	240.113	235.696		251.744	266.825	246.808	287.876
481	DN756_02625		calcium/sodium antiporter		150.69	119.39	132.857	109.233		132.802	133.135	153.223	130.085
482	DN756_02630	mlaF	phospholipid ABC transporter ATP-binding protein MlaF		220.937	201.576	206.613	199.85		199.423	204.709	198.902	191.661
483	DN756_02635	mlaE	lipid asymmetry maintenance ABC transporter permease subunit MlaE		114.854	120.847	110.08	108.859		117.795	128.432	120.576	143.107
484	DN756_02640	mlaD	outer membrane lipid asymmetry maintenance protein MlaD		98.487	107.723	98.4507	101.815		129.239	124.524	108.603	144.209
485	DN756_02645	mlaC	phospholipid-binding protein MlaC		193.287	216.452	206.273	217.336		239.914	233.837	230.107	255.592
486	DN756_02650	mlaB	lipid asymmetry maintenance protein MlaB		118.767	128.127	119.067	121.399		126.364	134.185	120.834	118.031
487	DN756_02655		BolA family iron metabolism protein IbaG		39.8952	43.5217	44.7602	46.3645		51.1081	44.1397	43.5919	42.9974
488	DN756_02660	murA	UDP-N-acetylglucosamine 1-carboxyvinyltransferase		238.591	264.06	251.772	282.619		271.05	254.166	219.357	248.607
489	DN756_02665	degS	serine endoprotease DegS		131.09	109.503	130.454	106.683		94.9369	80.6441	102.113	92.9193
490	DN756_02670	degQ	serine endoprotease DegQ		312.019	261.243	275.324	234.886		312.667	292.471	493.426	388.43
491	DN756_02675		DUF1043 family protein		490.223	401.509	475.308	391.912		269.481	244.4	251.321	238.494
492	DN756_02680	zapE	cell division protein ZapE		52.0033	48.0337	48.8436	48.0763		43.9323	37.2755	45.9642	46.0138
493	DN756_02685		50S ribosomal protein L13		1664.59	2179.43	2087.12	2368.61		2282.8	2616.22	1966.35	2256.44
494	DN756_02690		30S ribosomal protein S9		635.428	732.19	746.275	813.626		737.686	784.113	606.677	659.653
495	DN756_02695		hypothetical protein		3.06947	2.58117	3.02791	1.65869		3.11485	2.97337	1.82715	2.03195
496	DN756_02700		stringent starvation protein A		1066.15	1056.16	1062.88	1130.08		1232.71	1194.86	1059.44	991.446
497	DN756_02705		ClpXP protease specificity-enhancing factor		310.317	317.336	314.522	308.38		318.763	333.434	260.273	282.267
498	DN756_02710		hypothetical protein		389.261	356.115	383.423	335.924		225.31	207.479	246.677	267.394
499	DN756_02715		glutamate synthase small subunit		186.453	190.692	175.186	187.219		180.586	174.293	142.551	146.807
500	DN756_02720		glutamate synthase large subunit		518.521	573.415	510.835	586.033		685.938	639.796	577.973	546.525
501	DN756_02725		TIGR01212 family radical SAM protein		121.689	128.865	110.132	108.914		131.479	156.2	129.024	125.756
502	DN756_02730		hypothetical protein		11.111	14.4197	10.2644	11.4523		14.5837	17.2044	13.6358	11.653
503	DN756_02735	arcB	aerobic respiration two-component sensor histidine kinase ArcB		411.259	356.863	358.764	319.897		374.408	368.678	314.492	305.154
504	DN756_02740		hypothetical protein		24.888	20.2024	22.3545	20.3385		20.4402	19.1217	15.3047	16.232
505	DN756_02745	elbB	isoprenoid biosynthesis protein ElbB		250.2	211.858	217.174	195.294		254.067	275.332	190.052	214.256
506	DN756_02750		monofunctional biosynthetic peptidoglycan transglycosylase		262.214	201.44	218.737	190.261		277.925	297.324	244.711	243.144
507	DN756_02755	osmY	osmotically-inducible protein OsmY		151.149	141.615	148.162	122.592		113.632	104.417	107.246	126.089
508	DN756_02760	diaA	DnaA initiator-associating protein DiaA		111.952	105.558	112.131	101.029		120.857	112.443	133.386	125.206
509	DN756_02765		hypothetical protein		0.991118	0.881536	0.899462	1.14656		0.640935	1.44396	1.2931	0.814102
510	DN756_02770		YraN family protein		75.5681	63.2561	71.6975	68.3404		100.698	90.4075	100.591	82.9172
511	DN756_02775		penicillin-binding protein activator		224.997	245.008	229.012	251.692		291.106	265.34	268.087	302.814
512	DN756_02780		16S rRNA (cytidine(1402)-2'-O)-methyltransferase		79.6342	74.2825	81.4955	74.7883		79.2727	75.7292	77.3893	77.7802
513	DN756_02790		pirin family protein		10.8758	8.68652	8.7153	9.16987		8.02613	7.43526	9.4243	7.57883
514	DN756_02795		LysR family transcriptional regulator		48.7319	44.676	42.4638	46.2326		41.0453	36.314	41.8	40.9953
515	DN756_02800		glutathione S-transferase family protein		74.531	82.3799	67.9652	74.4715		81.4422	78.6415	96.6363	116.011
516	DN756_02805		DoxX family protein		51.8932	46.711	49.4136	45.6096		44.8505	39.2883	50.9855	53.3671
517	DN756_02810		cell division protein FtsH		81.707	81.1375	86.6345	74.2728		88.4494	81.2494	154.429	97.7308
518	DN756_02815		hypothetical protein		890.511	833.541	844.94	774.098		858.8	756.203	934.082	859.325
519	DN756_02820		DUF883 domain-containing protein		373.491	334.887	364.22	309.687		232.577	218.656	263.096	233.793
520	DN756_02825		hypothetical protein		54.2444	50.8748	51.9703	45.05		39.2899	37.3776	36.5827	34.7504
521	DN756_02830		DUF1090 domain-containing protein		103.704	95.5522	105.519	95.7906		78.8432	73.0738	95.4186	71.5562
522	DN756_02835		modulator protein MzrA		27.405	30.5799	28.2039	29.2798		26.975	30.1162	25.6346	31.2027
523	DN756_02840		DedA family protein		108.134	111.324	114.347	105.528		104.656	98.115	97.8056	95.0738
524	DN756_02845		hypothetical protein		46.7742	42.5359	50.8604	45.4213		48.3821	47.3187	52.0879	52.1969
525	DN756_02850	exuR	transcriptional regulator ExuR		138.157	123.714	135.812	121.56		138.247	135.152	175.897	134.997
526	DN756_02855		MFS transporter		15.3353	14.9456	12.9508	11.4188		12.9402	12.9578	10.2279	8.03409
527	DN756_02860		uronate isomerase		180.226	156.38	154.389	136.847		205.118	256.316	138.698	124.248
528	DN756_02865		tagaturonate reductase		138.003	124.59	112.334	114.924		180.058	204.145	107.26	84.3815
529	DN756_02870		altronate dehydratase		94.899	86.4843	84.6747	87.4274		134.194	136.221	72.3579	55.4478
530	DN756_02875		YgjV family protein		15.1959	13.8075	11.8499	11.6687		19.2836	21.7703	15.5773	11.324
531	DN756_02880	sstT	serine/threonine transporter SstT		262.914	241.523	256.995	222.585		329.028	255.963	367.106	310.207
532	DN756_02885		gfo/Idh/MocA family oxidoreductase		147.518	158.906	156.754	150.596		169.798	146.436	163.737	182.698
533	DN756_02890		M48 family peptidase		47.4017	48.5651	51.1818	44.5389		38.5538	34.9548	55.658	51.3754
534	DN756_02895		autotransporter outer membrane beta-barrel domain-containing protein		9.29616	10.6929	9.4133	9.7082		5.5854	6.70244	6.93479	8.36509
535	DN756_02900		ribosomal RNA large subunit methyltransferase G		170.828	181.196	159.58	181.781		222.493	199.909	186.028	191.512
536	DN756_02905		NADPH-dependent 2,4-dienoyl-CoA reductase		895.616	709.447	751.443	586.642		325.497	290.946	357.985	316.136
537	DN756_02910		HdeD family acid-resistance protein		622.559	535.964	488.553	452.911		359.454	340.828	435.753	364.168
538	DN756_02915		hypothetical protein		3.27582	3.54468	3.66618	3.36697		2.81577	2.81132	3.7811	3.58541
539	DN756_02920		kinase		64.4178	63.8559	59.531	63.7052		76.2398	74.2032	60.7193	59.5063
540	DN756_02925		protein phosphatase 2C domain-containing protein		73.0292	72.6929	64.256	73.1539		107.22	105.204	93.794	80.6432
541	DN756_02930		VWA domain-containing protein		46.5422	42.8022	42.0856	45.0692		70.2014	65.8561	67.1953	61.5915
542	DN756_02935		VWA domain-containing protein		39.3659	39.3463	33.249	34.3944		63.8196	62.4323	64.8279	64.87
543	DN756_02940		tellurium resistance protein TerX		45.337	41.4705	37.7668	37.6461		60.3715	58.9103	66.9697	69.0911
544	DN756_02945		VWA domain-containing protein		81.8526	77.6312	67.8285	71.8572		119.349	106.466	128.383	113.692
545	DN756_02950		ShlB/FhaC/HecB family hemolysin secretion/activation protein		5.24738	6.12578	4.30041	4.83914		5.19737	6.46699	6.46806	6.74944
546	DN756_02955		filamentous hemagglutinin N-terminal domain-containing protein		7.54247	7.10591	5.78008	7.25724		6.1189	7.078	5.13655	8.64303
547	DN756_02960		hypothetical protein		0.882491	0.649603	0.687356	0.982826		1.46829	0.395369	0.706642	0.93197
548	DN756_02965		hypothetical protein		2.01413	1.35468	1.33722	1.80115		2.01211	2.39438	3.08726	2.67986
549	DN756_02970		hypothetical protein		192.586	149.024	139.603	129.535		248.356	227.373	150.742	148.33
550	DN756_02975		DUF1436 family protein		86.8105	74.106	72.1032	70.2621		139.175	120.322	68.189	66.2797
551	DN756_02980		adhesin		18.0744	16.8017	15.2426	15.2589		30.8895	26.6323	19.1173	23.5598
552	DN756_02985		immunity protein CdiI		1.26407	0.98212	0.8211	1.00433		2.08246	2.15976	1.2553	2.24082
553	DN756_02990		hypothetical protein		3.93458	6.25871	3.23062	2.9793		4.80888	4.96907	2.749	3.57803
554	DN756_03005		hypothetical protein		15.9416	15.9253	14.6963	15.9473		27.1059	28.6124	17.7886	22.3782
555	DN756_03010		S-layer family protein		13.0717	10.9316	10.9938	11.7884		17.4509	19.8788	14.0405	16.8582
556	DN756_03015		adhesin		1.26239	1.19561	1.02629	0.863721		1.68799	1.50158	0.955893	1.87289
557	DN756_03020		autotransporter outer membrane beta-barrel domain-containing protein		100.242	93.7274	94.3621	91.8694		78.504	97.9525	65.1713	87.2256
558	DN756_03025		hypothetical protein		32.847	28.5638	32.8373	29.3512		13.0698	9.25124	9.83214	7.06
559	DN756_03030		hypothetical protein		40.5094	24.5731	35.3724	27.4975		9.09893	6.29891	5.2596	4.22259
560	DN756_03035		ABC transporter ATP-binding protein		82.6819	70.3925	72.4264	67.7685		28.7744	23.7427	25.6442	27.7222
561	DN756_03040		cellobiose phosphorylase		262.606	273.082	250.154	276.775		152.782	132.89	130.729	125.619
562	DN756_03045		LacI family transcriptional regulator		48.9565	54.8501	47.6705	55.9141		29.8642	28.9813	30.8011	32.1599
563	DN756_03050		extracellular solute-binding protein		16.8725	17.5267	17.7232	19.1307		8.29409	7.03545	8.80004	8.67321
564	DN756_03055		sugar ABC transporter permease		8.66565	8.9133	8.21953	8.96651		5.00701	3.30881	3.1951	3.55746
565	DN756_03060		carbohydrate ABC transporter permease		12.8578	11.0154	12.7739	12		6.44126	5.88303	7.10091	5.01168
566	DN756_03065		hypothetical protein		10.0412	9.07107	11.5676	9.2023		6.12058	6.38325	5.24062	7.71281
567	DN756_03070		beta-glucosidase		62.9025	65.2919	62.0119	65.5551		45.0666	49.7832	39.8856	42.4875
568	DN756_03075		TolC family protein		25.6648	24.8356	21.4001	27.7503		25.9351	23.3335	23.5636	20.5165
569	DN756_03080		FUSC family protein		28.8798	28.4443	22.6632	28.4696		28.4901	30.0249	23.4767	26.1631
570	DN756_03085	mdtN	multidrug transporter subunit MdtN		31.4708	27.8615	27.7015	26.7893		25.7524	21.1074	30.5964	26.9629
571	DN756_03090		hypothetical protein		10.5284	10.7907	9.3998	7.78433		7.88365	7.49347	9.24764	8.7894
572	DN756_03095		hypothetical protein		3.73946	3.09676	2.9922	2.76965		2.05182	1.48001	1.63271	1.6717
573	DN756_03100		hypothetical protein		3.17251	3.15883	3.20734	3.46771		2.14807	2.62391	3.51348	3.38927
574	DN756_03105		pyridoxal phosphate-dependent aminotransferase		80.9936	116.836	61.318	83.7852		23.651	80.9458	27.7989	32.5202
575	DN756_03110		Na+/H+ antiporter NhaC family protein		49.8905	70.0431	41.4593	48.9485		15.1471	53.6138	21.594	22.6447
576	DN756_03115		SRPBCC family protein		4.3889	6.47979	3.02419	4.90871		1.57188	3.23264	1.22955	1.88424
577	DN756_03120		transcriptional regulator		49.4791	58.9575	51.0333	53.1069		44.6819	57.5693	46.8742	53.8612
578	DN756_03125		RidA family protein		19.3365	22.5425	19.3635	22.3561		13.182	18.8054	16.2422	20.4664
579	DN756_03130		RidA family protein		6.66919	9.38543	6.57109	10.3545		3.77261	7.69618	6.1295	7.05855
580	DN756_03135		monooxygenase		16.2839	16.4978	14.6387	13.9658		206.511	129.301	95.9144	159.326
581	DN756_03140		DsbA family protein		46.8141	69.5635	43.7323	42.8532		968.968	677.41	644.544	838.288
582	DN756_03145		LysR family transcriptional regulator		33.52	35.257	30.8157	34.8726		47.3671	42.7797	61.8983	58.9372
583	DN756_03150		IS21 family transposase		1.38792	1.5606	1.37678	2.44508		3.8283	3.02957	3.03139	2.87686
584	DN756_03155		cell filamentation protein Fic		23.1101	18.4741	17.8382	16.1999		24.6496	21.2307	27.3104	27.4218
585	DN756_03160		hypothetical protein		8.88275	8.44072	8.65685	10.0002		5.81792	5.38856	7.76959	8.01223
586	DN756_03165		HNH endonuclease		40.5488	44.3531	42.8822	41.0277		43.8611	43.8626	49.8967	50.4288
587	DN756_03170		hypothetical protein		11.669	13.7702	9.49235	13.208		10.1962	11.5011	9.44975	13.7197
588	DN756_03175		hypothetical protein		10.2045	13.7557	11.0987	14.4478		11.7611	15.3648	11.0539	14.0091
589	DN756_03180		terminase small subunit		9.37887	8.92939	9.6001	8.08921		9.04294	9.90706	11.839	11.2307
590	DN756_03185		DUF4102 domain-containing protein		186.6	178.548	175.846	159.433		158.179	144.303	216.575	217.067
591	DN756_03190		hypothetical protein		5.57604	4.97383	5.59985	5.03743		4.81109	3.74384	4.85221	6.81502
592	DN756_03200		phage antirepressor Ant		1.11507	0.977684	0.959162	1.41909		0.450594	0.918156	0.719141	1.06554
593	DN756_03210		hypothetical protein		1.73076	1.25932	1.02154	1.53015		1.25983	0.629046	0.527722	1.14355
594	DN756_03235		DNA primase		5.28591	5.87964	3.77706	4.19274		5.29232	4.60556	6.27227	6.56358
595	DN756_03240		hypothetical protein		10.9817	10.6094	9.86331	11.4617		10.1106	10.7465	9.22204	11.5992
596	DN756_03245		PAAR domain-containing protein		14.3588	14.1476	15.4451	16.1309		10.692	14.4723	13.3967	17.1645
597	DN756_03250		hypothetical protein		5.32854	4.02971	8.93909	4.70872		5.02863	4.65827	4.18352	5.00115
598	DN756_03255		hypothetical protein		13.8593	13.769	14.3719	13.8806		8.18705	6.84327	9.44448	6.99345
599	DN756_03260		tail assembly chaperone		14.4895	13.9336	14.1052	14.5718		5.08943	3.72729	2.56948	2.98382
600	DN756_03265		hypothetical protein		16.987	18.6964	18.0524	17.815		6.43777	5.49576	3.99798	5.07154
601	DN756_03270		hypothetical protein		16.1848	17.6096	16.3566	15.631		6.92807	7.4164	5.61292	5.67373
602	DN756_03275		hypothetical protein		7.84915	8.16768	8.93545	8.79322		4.12395	3.85105	3.61197	5.24504
603	DN756_03280		DUF3892 domain-containing protein		24.8479	24.7917	22.6036	21.2425		33.8506	28.8412	26.2677	17.6377
604	DN756_03285		excisionase		2.58057	2.37064	2.20689	1.89893		1.93704	2.3617	2.67536	2.19677
605	DN756_03290		hypothetical protein		13.8259	12.363	11.9456	14.3295		10.7179	8.05071	8.54913	8.8839
606	DN756_03300	rpoD	RNA polymerase sigma factor RpoD		701.208	716.161	692.934	762.958		654.956	694.086	508.472	482.051
607	DN756_03305		DNA primase		169.431	184.805	185.661	207.382		403.689	361.821	315.227	305.246
608	DN756_03310		30S ribosomal protein S21		157.493	173.446	188.091	216.56		302.902	305.386	239.717	285.135
609	DN756_03315	tsaD	tRNA (adenosine(37)-N6)-threonylcarbamoyltransferase complex transferase subunit TsaD		211.334	237.506	211.966	243.513		341.676	362.231	256.687	312.468
610	DN756_03320	plsY	glycerol-3-phosphate 1-O-acyltransferase PlsY		114.411	96.5542	100.896	88.9246		78.551	67.5315	82.9241	58.4432
611	DN756_03325		bifunctional dihydroneopterin aldolase/7,8-dihydroneopterin epimerase		25.7571	34.3839	27.1607	34.0934		32.7483	29.288	31.2094	32.0766
612	DN756_03330		undecaprenyl-diphosphate phosphatase		31.0489	37.5016	30.729	39.8416		46.2321	36.4862	32.2483	34.9814
613	DN756_03335		multifunctional CCA tRNA nucleotidyl transferase/2'3'-cyclic phosphodiesterase/2'nucleotidase/phosphatase		175.129	184.581	174.158	188.028		151.112	151.881	170.474	181.072
614	DN756_03340		SH3 domain-containing protein		92.7086	88.1661	91.4517	97.6457		69.7694	60.2056	80.0433	77.2077
615	DN756_03345		inorganic triphosphatase		350.31	357.322	316.084	341.689		372.142	407.172	399.661	461.842
616	DN756_03350		glutamine-synthetase adenylyltransferase		505.081	499.963	444.312	490.651		613.54	623.041	600.923	638.305
617	DN756_03355		bifunctional heptose 7-phosphate kinase/heptose 1-phosphate adenyltransferase		511.856	492.338	466.464	482.288		477.081	490.057	473.546	507.26
618	DN756_03360		L-methionine/branched-chain amino acid transporter		158.542	156.516	150.345	157.554		179.456	205.902	186.826	177.909
619	DN756_03365		gluconate 5-dehydrogenase		34.521	34.3697	31.5297	29.1954		34.5324	35.244	53.7023	45.0188
620	DN756_03370		accessory factor UbiK family protein		119.271	134.892	130.896	136.993		105.143	87.7512	101.872	119.628
621	DN756_03375	ribB	3,4-dihydroxy-2-butanone-4-phosphate synthase		581.157	767.189	669.793	762.413		636.702	736.223	523.078	538.7
622	DN756_03380		4,5-DOPA dioxygenase extradiol		18.1131	21.121	16.5568	23.1958		24.7683	26.8537	18.4992	21.1552
623	DN756_03385		glutathionylspermidine synthase family protein		316.174	377.337	311.335	381.74		443.718	494.429	485.024	535.541
624	DN756_03390		DUF1190 family protein		390.658	427.938	371.478	419.297		454.985	440.841	569.202	547.356
625	DN756_03395		hypothetical protein		1.08254	0.55626	0.862639	0.806738		0.830395	1.03269	1.4535	1.25136
626	DN756_03400	tolC	outer membrane channel protein TolC		1357.93	1355.46	1300.92	1342.52		1168	1082.68	996.312	1050.95
627	DN756_03405		ADP-ribose diphosphatase		108.185	106.274	100.004	101.982		71.2234	62.249	75.8251	74.9654
628	DN756_03410		DUF1249 family protein		78.3845	82.8599	76.7474	70.8775		58.7378	57.2266	65.5668	62.6024
629	DN756_03415		3',5'-cyclic-AMP phosphodiesterase		597.101	535.846	527.778	430.994		487.127	489.698	503.961	400.607
630	DN756_03420	yqiA	esterase YqiA		233.539	226.734	211.26	187.386		255.635	245.47	211.955	248.668
631	DN756_03425	parE	DNA topoisomerase IV subunit B		695.694	733.561	624.879	723.326		1235.19	1122.95	783.702	770.798
632	DN756_03430		LysR family transcriptional regulator		136.23	152.874	131.583	157.537		166.884	172.895	150.198	102.282
633	DN756_03435		flavodoxin family protein		46.5339	56.7943	51.8409	62.4485		46.9625	53.3282	29.5957	41.0492
634	DN756_03445	parC	DNA topoisomerase IV subunit A		291.384	335.837	297.327	359.571		308.042	301.136	270.525	287.5
635	DN756_03450		1-acylglycerol-3-phosphate O-acyltransferase		114.378	109.425	106.452	106.903		113.293	114.496	112.444	111.282
636	DN756_03460	ftsP	cell division protein FtsP		139.824	141.466	136.374	148.953		151.523	158.313	119.245	133.345
637	DN756_03465		transposase		2.7315	3.68819	2.44159	3.3486		4.4524	4.41272	3.98126	3.48216
638	DN756_03470		YgiQ family radical SAM protein		60.3076	73.8775	69.3869	78.3047		112.761	102.183	81.5354	86.184
639	DN756_03475	dkgA	2,5-didehydrogluconate reductase DkgA		186.679	209.097	171.838	202.028		143.945	179.83	153.073	174.786
640	DN756_03480		hypothetical protein		0.910802	1.22609	0.701517	0.742464		1.09069	1.08747	1.37909	1.38456
641	DN756_03485		alcohol dehydrogenase		475.929	488.069	456.683	451.884		225.906	253.672	255.766	226.587
642	DN756_03490		AraC family transcriptional regulator		21.6555	23.1403	22.1539	21.4176		15.1936	12.5542	17.3562	17.9665
643	DN756_03495		DedA family protein		202.78	166.802	185.945	146.521		216.094	246.955	271.843	208.455
644	DN756_03500		cystathionine beta-lyase		64.8829	65.7474	62.9338	64.155		50.7439	43.6062	46.0465	46.6258
645	DN756_03505	exbB	biopolymer transporter ExbB		53.3214	40.2609	63.0244	49.9993		24.3923	19.3332	35.2018	37.2728
646	DN756_03510	exbD	TonB system transport protein ExbD		10.3573	6.63575	10.6091	10.328		4.60303	4.1765	5.61518	5.82051
647	DN756_03550		CpaF family protein		0.932067	0.95988	0.902078	0.953987		0.296079	0.786958	0.488414	0.567674
648	DN756_03570		tight adherance operon protein		0.29958	0.399617	0.66916	0.518015		0.762624	0.218723	0.486005	0.322582
649	DN756_03580		pilus assembly protein		1.29859	1.33943	1.08488	1.63922		0.799753	0.677035	0.829085	0.744367
650	DN756_03585		hypothetical protein		0.853956	1.01918	0.526835	0.398443		0.570142	0.451454	0.859657	0.391426
651	DN756_03590		DDE domain-containing protein		24.7313	21.6762	22.5892	22.1125		20.0582	21.5608	20.3518	17.4903
652	DN756_03595		hypothetical protein		19.3548	20.4749	20.9378	18.7632		25.5633	24.6664	28.7377	25.5535
653	DN756_03600		chitinase		2.6403	3.1244	2.34392	3.07749		7.02646	7.12717	9.4383	9.08411
654	DN756_03605		type 1 fimbrial protein		0.778751	0.588904	0.824267	1.0609		0.454897	0.430652	0.52727	0.535534
655	DN756_03610		PapC/FimD family outer membrane usher protein		21.3275	19.9906	17.7311	18.11		77.2537	81.3855	58.4309	60.0886
656	DN756_03615		fimbrial chaperone protein		12.205	12.6483	11.5406	12.8891		49.5221	50.9891	30.463	30.0983
657	DN756_03620		type 1 fimbrial protein		11.2639	10.857	8.80847	10.7114		41.4157	39.129	25.6501	24.1913
658	DN756_03625		Fe2+-enterobactin ABC transporter substrate-binding protein		5.93636	6.03812	5.24138	5.24818		5.3916	5.16002	5.06818	6.8004
659	DN756_03630		hypothetical protein		50.2804	55.8597	54.186	49.0986		42.4489	44.8274	48.3223	59.6859
660	DN756_03635		DUF2931 family protein		12.2508	12.7093	11.2357	11.8905		5.72774	7.4843	7.12786	8.51697
661	DN756_03640		flagellar biosynthesis protein FlhA		6.35277	6.25669	5.62987	6.17565		6.7136	8.47332	9.44267	10.3832
662	DN756_03650	fliR	flagellar biosynthetic protein FliR		0.95664	0.793394	0.544279	1.18438		1.158	1.20815	0.831494	1.07103
663	DN756_03660	fliP	flagellar biosynthetic protein FliP		0.941066	0.857918	1.19654	1.59145		1.41953	1.76829	1.58814	2.05645
664	DN756_03665	fliN	flagellar motor switch protein FliN		0.351586	0.82507	0.475049	0.68134		0.941781	0.74275	0.747908	0.751195
665	DN756_03670		FliM/FliN family flagellar motor switch protein		0.63843	0.802242	0.387707	0.781971		1.16923	0.819994	0.322145	0.597105
666	DN756_03675		sigma-54-dependent Fis family transcriptional regulator		0.558535	1.04721	0.871104	0.89326		0.60899	0.959467	1.2431	1.78686
667	DN756_03680	fliE	flagellar hook-basal body complex protein FliE		1.08144	0.79903	0.615242	0.897168		0.829093	0.846824	1.02638	1.50558
668	DN756_03685	fliF	flagellar M-ring protein FliF		8.26627	7.71958	7.68821	9.02943		10.0257	11.227	11.507	41.1892
669	DN756_03690	fliG	flagellar motor switch protein FliG		9.31985	13.0229	10.1661	12.4578		13.2925	16.1223	13.7357	14.3238
670	DN756_03695		flagellar assembly protein H		3.3933	2.23519	2.18922	2.96467		3.80368	3.15699	3.97358	3.99817
671	DN756_03700	fliI	flagellar protein export ATPase FliI		11.0187	10.968	10.1195	11.78		12.6006	15.3606	11.2298	17.7107
672	DN756_03705	fliJ	flagellar export protein FliJ		2.15213	2.17432	1.89981	2.05037		2.27024	2.64797	1.42187	2.03329
673	DN756_03710		flagellar protein FlgN		12.9387	11.2773	11.5198	9.79078		9.33555	8.24473	10.1061	11.1388
674	DN756_03715	flgM	flagellar biosynthesis anti-sigma factor FlgM		18.5979	14.8585	17.502	13.9577		15.8554	14.175	16.0244	15.0596
675	DN756_03720	flgA	flagella basal body P-ring formation protein FlgA		12.8121	11.8802	12.2332	11.1327		11.1836	11.5778	16.3496	15.8371
676	DN756_03735	flgD	flagellar hook assembly protein FlgD		0.845957	1.28998	0.934319	1.05036		0.886497	0.708769	1.94387	0.819112
677	DN756_03745		flagellar hook-associated protein		5.75639	4.82863	5.2261	4.23453		3.42304	4.9407	5.00824	3.88416
678	DN756_03750		hypothetical protein		3.08151	4.7052	3.40277	3.92862		4.89223	4.2671	4.72841	6.75597
679	DN756_03755		transcriptional regulator		1.47997	1.51033	2.71881	1.65595		4.27845	3.64656	5.56834	9.25733
680	DN756_03760		flagellin		9.51444	9.00119	8.9379	8.86622		13.2252	13.0019	22.1798	25.9563
681	DN756_03770		hypothetical protein		2.34034	2.04909	2.11967	1.67325		1.84336	1.78212	2.2505	1.85982
682	DN756_03775		flagellar hook-length control protein FliK		15.3966	14.7877	15.0709	13.4769		17.0984	18.5122	20.0914	21.4863
683	DN756_03780	motA	flagellar motor stator protein MotA		4.95928	5.09805	4.08091	4.66467		7.87332	7.8795	8.10289	8.96918
684	DN756_03785	lafU	putative lateral flagellar export/assembly protein LafU		3.12152	2.45939	2.7719	2.35885		4.61426	4.09707	4.60492	4.62983
685	DN756_03790		hypothetical protein		12.1737	15.6024	14.3614	16.8195		5.9859	8.77862	10.0142	15.0284
686	DN756_03795		hypothetical protein		3.01373	3.84608	3.35138	4.69644		2.12912	3.60005	3.82132	4.17558
687	DN756_03800		DUF805 domain-containing protein		1.41086	1.71321	1.55747	1.58748		1.5943	1.98388	1.16313	2.54786
688	DN756_03805		glycine zipper 2TM domain-containing protein		408.68	352.242	359.799	312.409		325.279	337.905	304.78	319.995
689	DN756_03810		DUF2645 family protein		1.78692	2.02086	1.19654	2.03796		1.16923	1.22287	1.74221	1.9264
690	DN756_03815		EAL domain-containing protein		31.1754	38.373	33.0914	40.9468		48.7386	47.1743	42.2087	48.5501
691	DN756_03820		hypothetical protein		3.21684	3.11354	3.04817	3.51159		3.59602	3.21751	4.53263	3.60129
692	DN756_03825		efflux RND transporter periplasmic adaptor subunit		27.7478	29.8483	26.3013	26.9147		56.4968	60.0053	58.9281	65.0276
693	DN756_03830		hydrophobe/amphiphile efflux-1 family RND transporter		48.0795	51.314	40.3849	49.0616		71.9112	71.396	72.0347	74.6537
694	DN756_03835		ShET2/EspL2 family type III secretion system effector toxin		1.75766	1.40436	1.76222	1.22651		0.886518	0.793164	0.610857	1.03299
695	DN756_03840		hypothetical protein		34.0493	37.2491	29.9065	36.2026		2.95651	4.77458	4.95417	5.75489
696	DN756_03850		autotransporter outer membrane beta-barrel domain-containing protein		225.909	228.731	201.826	206.251		339.7	361.326	308.992	336.669
697	DN756_03855		hypothetical protein		46.3396	49.3606	49.3651	50.2713		44.5925	46.2028	40.9432	46.4677
698	DN756_03860		hypothetical protein		2.49987	1.90293	2.14439	1.40248		2.51452	1.98755	1.977	1.60341
699	DN756_03865		hypothetical protein		10.7559	8.7853	12.4264	9.24475		9.58103	10.9489	10.0433	10.156
700	DN756_03870		hypothetical protein		7.19663	7.36587	8.1884	7.20165		10.1793	11.1188	10.8434	10.2033
701	DN756_03885		AbgT family transporter		8.56928	10.6529	9.4236	9.49471		9.20522	10.5292	12.006	12.1151
702	DN756_03890	pepT	peptidase T		17.309	16.1413	17.4647	17.4223		12.0694	11.1569	12.6275	11.7207
703	DN756_03895		TonB-dependent receptor		0.682587	0.760138	0.933719	0.654304		0.798471	0.841153	0.426214	0.67415
704	DN756_03900		non-ribosomal peptide synthase		125.42	127.099	113.917	113.881		152.766	181.879	141.383	145.328
705	DN756_03905		non-ribosomal peptide synthetase		120.974	111.893	102.945	106.167		136.828	159.555	120.496	129.893
706	DN756_03910		NAD-dependent epimerase/dehydratase family protein		15.0562	15.385	12.6406	14.1368		20.7859	23.0834	20.6325	21.1163
707	DN756_03915		thiazolinyl imide reductase		24.2676	22.7075	22.2558	20.6063		31.8255	35.227	29.5811	26.8932
708	DN756_03920		thioesterase		10.8721	10.2217	9.52514	8.12178		14.0121	15.7834	13.8149	11.5576
709	DN756_03925		MFS transporter		15.2687	15.4903	15.2667	14.8765		17.3914	20.2923	14.6377	15.4787
710	DN756_03930		ABC transporter ATP-binding protein		28.9215	28.5781	25.4162	24.892		30.4193	33.7195	33.459	32.7864
711	DN756_03935		ABC transporter ATP-binding protein		34.8494	35.0946	32.7199	30.2801		39.8498	46.6534	38.7422	41.1012
712	DN756_03940		ornithine carbamoyltransferase		9.7884	12.1353	9.85141	8.59225		9.59409	12.5079	14.0373	12.919
713	DN756_03950	gntP	gluconate transporter GntP		20.0068	18.8185	16.9267	15.9604		27.9501	20.6629	21.5482	15.1793
714	DN756_03955		autotransporter outer membrane beta-barrel domain-containing protein		18.4333	25.7525	19.3652	23.0091		27.7508	31.3967	27.0878	28.6912
715	DN756_03960	vgrG	type VI secretion system tip protein VgrG		1.23097	1.26113	1.2992	2.15712		1.37378	2.18618	2.29086	2.07686
716	DN756_03965		hypothetical protein		1.49228	2.50423	1.97541	2.95565		1.78942	1.98134	1.95757	2.91957
717	DN756_03970		type IV secretion protein Rhs		22.9063	30.9142	25.1592	32.1801		22.0609	28.2914	27.0327	32.9724
718	DN756_03975		hypothetical protein		2.11672	1.85445	2.71625	1.90388		1.36771	1.47699	0.974871	1.92592
719	DN756_03980		RHS repeat-associated core domain-containing protein		0.68369	0.83328	1.19548	0.979268		1.12217	0.58555	0.56914	0.853998
720	DN756_03985		DUF4303 domain-containing protein		0.79954	1.14034	1.18468	1.15285		0.679761	0.886065	0.654684	0.785153
721	DN756_03990		RHS repeat protein		9.88739	10.0021	8.09846	8.68127		6.94625	8.60133	9.03167	10.0684
722	DN756_03995		hypothetical protein		0.387268	0.617545	0.589217	0.620565		0.541683	0.42557	0.952429	1.05964
723	DN756_04000		hypothetical protein		3.29869	3.0104	3.57955	2.7295		2.73681	2.40992	2.59464	3.39558
724	DN756_04005		hypothetical protein		4.99992	4.17418	5.32683	4.30586		4.05444	2.87302	3.23396	3.14949
725	DN756_04030		hypothetical protein		14.132	19.1074	19.8192	23.7458		24.1056	25.6821	23.5763	28.6025
726	DN756_04035		DASS family sodium-coupled anion symporter		61.2728	51.3189	53.2564	44.1133		55.1127	61.4976	68.3033	72.0245
727	DN756_04040		LacI family DNA-binding transcriptional regulator		99.3289	98.2688	93.943	91.8606		88.5648	79.0103	104.649	93.1008
728	DN756_04045		1,4-beta-xylanase		19.2067	19.7416	21.189	18.797		13.9411	14.0147	14.1646	13.0478
729	DN756_04050		MFS transporter		11.3619	12.0323	10.3866	10.193		10.6999	9.15154	11.9823	11.1231
730	DN756_04055		TonB-dependent siderophore receptor		48.0593	59.2174	56.709	75.6576		57.163	54.7315	46.2849	41.8531
731	DN756_04060		lysine 6-monooxygenase		12.9755	12.942	15.0079	15.0656		11.459	12.2021	9.92536	9.99564
732	DN756_04065		IucA/IucC family siderophore biosynthesis protein		3.56373	3.51877	3.58312	2.92056		2.05182	2.46902	2.06239	2.23997
733	DN756_04070		N-acetyltransferase		1.16928	0.73471	0.701285	1.3001		0.621081	0.715153	1.52744	0.745258
734	DN756_04075		IucA/IucC family siderophore biosynthesis protein		2.57387	3.07847	3.72188	3.95046		1.72424	2.57416	2.07263	2.52388
735	DN756_04080		MFS transporter		3.45747	5.37181	3.84446	6.09891		4.23357	5.00648	3.94512	6.64976
736	DN756_04090		dioxygenase		1.1597	1.80757	1.32977	1.53061		0.971121	0.822062	1.22232	1.06335
737	DN756_04095		peptidase		72.3001	71.2533	69.1149	66.2304		30.4815	39.5949	34.6735	41.9972
738	DN756_04100		LuxR family transcriptional regulator		17.0849	23.9506	19.7787	19.5611		11.8958	13.3263	9.36919	13.3323
739	DN756_04105		acyl-homoserine-lactone synthase		51.1681	56.687	53.2447	63.5669		36.4684	41.4768	27.4529	35.2502
740	DN756_04110		CPBP family intramembrane metalloprotease		1.25333	1.89972	1.44236	1.25395		1.57963	1.34697	1.76329	1.63459
741	DN756_04115		lipoprotein		1.08265	1.65955	0.908092	0.96185		0.811422	0.89558	1.12879	0.855334
742	DN756_04120		IS1 family transposase		1.89986	2.45496	1.39255	1.57432		2.27196	2.70329	1.97881	1.98712
743	DN756_04125		hypothetical protein		1.13154	0.901604	0.431378	0.85958		1.25339	1.27559	0.94927	1.02253
744	DN756_04135	tssC	type VI secretion system contractile sheath large subunit		5.5524	6.1734	6.67523	7.32896		3.74972	4.92108	3.96349	3.66249
745	DN756_04140	tssK	type VI secretion system baseplate subunit TssK		5.00201	6.45807	4.56874	5.87271		3.00483	6.12155	4.20551	3.0079
746	DN756_04145		DotU family type IV/VI secretion system protein		1.64224	1.94815	1.90503	2.15128		1.54126	2.63006	0.879689	1.10087
747	DN756_04150		OmpA family protein		2.95435	5.07832	3.51294	5.9537		2.75536	6.86418	2.75789	4.92161
748	DN756_04155		Hcp family type VI secretion system effector		8.37026	6.8244	6.88707	6.47981		0.696156	1.35377	0.322145	0.646983
749	DN756_04160		hypothetical protein		0.991595	1.02956	0.618525	0.788323		0.953846	0.949953	1.40455	0.819557
750	DN756_04165	tssH	type VI secretion system ATPase TssH		5.10575	5.67592	4.33744	5.63298		5.20772	6.76602	5.62843	5.98002
751	DN756_04170	vgrG	type VI secretion system tip protein VgrG		4.34826	5.18512	4.72258	5.04848		4.03547	4.19222	4.97104	4.49255
752	DN756_04175		M23 family peptidase		5.57439	6.55822	6.16474	6.46525		3.37856	3.53853	4.19527	5.11014
753	DN756_04180		hypothetical protein		1.95445	2.80392	2.7791	2.15497		1.69792	1.26128	1.62398	2.48042
754	DN756_04185		IS1 family transposase		1.07728	1.28533	0.912325	2.02525		0.996975	1.15916	1.3315	1.45155
755	DN756_04190		DUF2345 domain-containing protein		0.839483	0.918795	0.970591	1.02274		0.406141	0.634895	0.759504	1.091
756	DN756_04210	speF	ornithine decarboxylase SpeF		38.109	41.1473	35.5707	37.7729		59.7978	64.3735	57.6163	59.9511
757	DN756_04215		ABC transporter substrate-binding protein		95.9635	74.4634	79.5964	65.2454		72.4618	65.5454	49.1491	39.3025
758	DN756_04220		sugar ABC transporter ATP-binding protein		56.2997	49.3321	46.9043	40.5278		53.2074	50.3586	39.009	39.5021
759	DN756_04225		ABC transporter permease		38.246	40.6317	35.1282	38.5987		42.4946	41.6082	29.0741	27.0479
760	DN756_04230		TonB-dependent siderophore receptor		35.3781	31.1573	40.0469	39.5581		23.1327	24.0582	25.2459	25.7369
761	DN756_04235		ABC transporter substrate-binding protein		8.83576	10.0506	12.2277	13.5347		7.22409	5.20091	8.89959	8.97475
762	DN756_04240		lytic murein transglycosylase		111.71	113.008	119.014	109.144		114.864	100.86	103.625	103.034
763	DN756_04245		Fe(2+)-trafficking protein		54.9165	57.3289	58.5611	59.3769		48.0382	43.4684	49.944	45.2261
764	DN756_04250		adenine DNA glycosylase		174.081	193.814	173.401	180.727		179.611	168.836	171.783	180.868
765	DN756_04255	trmB	tRNA (guanosine(46)-N7)-methyltransferase TrmB		132.755	150.238	143.449	160.082		138.816	133.362	114.673	127.052
766	DN756_04260		DUF469 domain-containing protein		26.1294	29.5951	30.6022	32.7452		18.517	17.4612	13.7286	18.5954
767	DN756_04265		glutaminase		18.022	19.8015	19.1113	20.5454		19.8589	17.6525	21.4464	18.311
768	DN756_04270		DUF2884 family protein		79.3648	74.1797	76.4111	70.1831		78.35	70.8864	92.2484	86.5641
769	DN756_04275		RTX toxin		56.5086	55.9916	47.8854	50.7716		38.4579	56.7471	35.5243	48.7488
770	DN756_04280	hemW	radical SAM family heme chaperone HemW		81.662	94.1963	93.7269	99.4887		97.8534	105.386	94.7956	99.0312
771	DN756_04285		non-canonical purine NTP pyrophosphatase		166.981	180.687	171.149	175.248		180.451	191.434	182.06	172.945
772	DN756_04290		YggU family protein		49.2187	48.6552	51.8991	48.1564		52.9365	52.4621	57.8587	50.7555
773	DN756_04295		YggT family protein		230.008	212.862	225.914	203.593		217.962	207.676	199.054	180.545
774	DN756_04300		pyrroline-5-carboxylate reductase		92.1562	92.721	93.8196	94.6413		90.0448	87.681	96.622	91.8821
775	DN756_04305		YggS family pyridoxal phosphate-dependent enzyme		97.7631	102.824	99.2965	97.2691		104.742	95.1923	127.029	107.697
776	DN756_04310		type IV pilus twitching motility protein PilT		22.7714	19.6562	22.3367	17.7581		27.2752	27.4612	20.6916	17.5011
777	DN756_04315	aguA	agmatine deiminase		204.607	253.486	218.214	263.535		203.205	225.915	233.723	229.354
778	DN756_04320	aguB	N-carbamoylputrescine amidase		182.376	210.355	190.774	204.495		188.119	186.037	200.119	205.154
779	DN756_04325	ruvX	Holliday junction resolvase RuvX		16.3343	19.523	17.2729	21.5686		23.0579	22.6817	21.2274	25.4566
780	DN756_04330		YqgE/AlgH family protein		37.7967	41.7441	40.0165	49.1071		50.9806	47.7156	56.3109	58.9005
781	DN756_04335		glutathione synthase		148.578	158.395	155.525	170.233		157.592	145.881	127.558	122.28
782	DN756_04340		16S rRNA (uracil(1498)-N(3))-methyltransferase		81.059	84.6721	87.8995	84.2548		107.515	95.2917	91.9434	96.9539
783	DN756_04345		hypothetical protein		3.18883	3.60711	3.95975	4.78022		5.1784	5.2612	5.01005	5.11215
784	DN756_04350		deoxyribonuclease I		27.5196	32.5779	31.7108	32.2311		33.1021	29.0144	35.9759	37.8739
785	DN756_04355		SprT family protein		25.214	25.4172	28.6559	25.1305		16.8527	17.2364	21.2944	22.281
786	DN756_04360	metK	methionine adenosyltransferase		181.743	212.794	222.443	236.138		295.875	440.882	271.508	268.038
787	DN756_04365		biosynthetic arginine decarboxylase		1740.66	1886.24	1739.18	1808.51		989.766	1023.69	754.879	756.318
788	DN756_04375		IS200/IS605-like element IS1541B family transposase		1.00275	0.890766	1.03001	1.5052		0.756159	0.798835	0.375159	0.67185
789	DN756_04380		hypothetical protein		2.69198	2.64226	2.08193	2.13032		1.50025	3.35922	3.71785	3.17906
790	DN756_04385		IS200/IS605 family transposase IS1541B		3.2591	4.78451	3.81109	3.89324		3.68715	4.7737	4.30657	3.87411
791	DN756_04390		metalloprotease		203.317	199.06	200.142	181.971		116.247	115.322	116.698	111.365
792	DN756_04395	tkt	transketolase		3202.78	3351.01	3161.1	3339.7		2466	2778.71	2934.31	2690.92
793	DN756_04400		D-erythrose-4-phosphate dehydrogenase		482.724	456.679	439.066	408.401		626.102	616.878	599.162	554.696
794	DN756_04405		phosphoglycerate kinase		1732.5	1731.66	1611.6	1606.28		2040.69	2084.98	2271.59	2159.8
795	DN756_04410		class II fructose-bisphosphate aldolase		2241.5	2124.73	2144.2	2084.08		2273.96	2327.21	2311.84	2153.88
796	DN756_04415		hypothetical protein		1.08375	0.793216	0.782378	0.553439		0.776477	0.663205	0.911164	0.641973
797	DN756_04420	mscS	small-conductance mechanosensitive channel MscS		214.889	205.743	205.269	197.659		191.856	174.216	192.606	179.441
798	DN756_04425	argO	arginine exporter ArgO		8.24505	10.2798	8.90171	10.0698		13.0628	12.5096	13.3658	14.0776
799	DN756_04430		oxidative stress defense protein		334.722	314.769	325.892	303.603		198.212	206.552	246.554	269.284
800	DN756_04435		LysR family transcriptional regulator ArgP		195.398	216.577	185.795	207.94		184.656	179.429	172.209	194.258
801	DN756_04440		ribose-5-phosphate isomerase		164.092	152.452	143.823	143.133		131.21	133.841	131.552	130.992
802	DN756_04445		phosphoglycerate dehydrogenase		150.269	169.428	144.732	164.032		170.314	140.198	142.302	133.336
803	DN756_04450		5-formyltetrahydrofolate cyclo-ligase		382.882	323.227	384.41	295.234		432.51	453.028	474.411	438.647
804	DN756_04460	zapA	cell division protein ZapA		334.191	283.906	323.192	247.115		312.049	301.443	303.991	256.924
805	DN756_04470		YecA family protein		252.976	289.498	259.429	262.389		213.773	203.571	236.997	232.004
806	DN756_04475		Xaa-Pro aminopeptidase		673.441	711.454	619.39	643.964		574.434	594.175	591.982	620.735
807	DN756_04480		2-octaprenyl-6-methoxyphenyl hydroxylase		504.558	504.592	473.563	475.951		491.011	488.926	486.927	480.239
808	DN756_04485		FAD-dependent 2-octaprenylphenol hydroxylase		454.223	469.31	425.369	429.099		447.938	469.205	450.922	430.577
809	DN756_04490		hypothetical protein		18.3211	19.8061	19.1006	21.5322		22.4955	22.3961	20.6622	19.1129
810	DN756_04495		aminomethyltransferase		1630.19	1352.24	1374.33	1212.06		1139.72	1082.15	731.448	590.266
811	DN756_04500	gcvH	glycine cleavage system protein GcvH		581.637	514.084	492.348	466.819		426.163	398.532	276.624	226.657
812	DN756_04505		glycine dehydrogenase		1968.08	1809.68	1702.29	1758.93		1710.24	1512.88	1099.16	885.441
813	DN756_04510		lipocalin-like domain-containing protein		2.82014	3.43366	3.34505	2.62875		1.54212	1.44809	1.71886	1.4239
814	DN756_04520		hypothetical protein		140.656	139.279	119.983	112.617		137.433	226.923	129.457	140.454
815	DN756_04525		hypothetical protein		14.8308	15.64	14.5786	13.6119		17.6867	19.9787	17.87	17.2108
816	DN756_04530		hemolysin III family protein		91.8222	111.292	99.0918	93.0539		146.996	154.09	317.855	239.442
817	DN756_04535		DUF2165 family protein		16.6134	23.3029	17.7409	21.6309		35.8947	44.2383	58.5312	59.6436
818	DN756_04540	ygfZ	tRNA-modifying protein YgfZ		346.501	380.369	355.794	360.127		220.052	217.083	247.433	244.447
819	DN756_04545	sdhE	FAD assembly factor SdhE		38.4704	42.743	42.8749	37.7128		32.543	32.2775	37.7668	45.1454
820	DN756_04550		hypothetical protein		53.1404	58.6792	51.9543	56.3691		49.6419	53.3926	51.7471	60.3059
821	DN756_04555	creB	two-component system response regulator CreB		73.6092	74.2485	67.542	68.9069		79.66	86.4587	79.5984	85.3944
822	DN756_04560	creC	two-component system sensor histidine kinase CreC		45.2916	45.6901	40.1786	44.4881		44.1633	47.1975	45.97	48.7674
823	DN756_04565	creD	cell envelope integrity protein CreD		13.1167	13.8824	13.5989	13.6108		11.7317	14.1221	19.6837	16.7472
824	DN756_04570	fldB	flavodoxin FldB		26.731	28.3372	29.5459	26.9841		25.5654	24.9671	26.748	23.9339
825	DN756_04575	xerD	site-specific tyrosine recombinase XerD		175.005	172.427	155.448	155.165		165.624	163.436	172.787	158.808
826	DN756_04580	dsbC	bifunctional protein-disulfide isomerase/oxidoreductase DsbC		378.458	396.641	353.082	351.573		360.73	351.517	386.043	380.301
827	DN756_04585	recJ	single-stranded-DNA-specific exonuclease RecJ		455.188	509.157	432.22	480.996		515.644	539.439	527.787	551.137
828	DN756_04590	prfB	peptide chain release factor 2		457.205	519.02	491.621	550.733		913.004	907.688	772.272	706.195
829	DN756_04595	lysS	lysine--tRNA ligase		509.9	593.315	560.803	676.407		834.471	841.891	706.11	598.492
830	DN756_04605		DUF4102 domain-containing protein		54.9961	52.8074	51.3779	51.8651		44.019	33.2382	43.0204	43.5573
831	DN756_04610		hypothetical protein		0.169687	1.73905	0.430428	1.32498		0.169185	0.340586	0.17154	0.314864
832	DN756_04615		hypothetical protein		15.5752	15.5003	12.623	13.5287		17.0505	19.4936	17.2083	18.1647
833	DN756_04620		hypothetical protein		3.93279	3.01706	3.04236	3.5413		4.63191	3.96806	4.55733	4.13861
834	DN756_04625		hypothetical protein		7.93259	8.33319	7.77605	7.96562		11.6801	9.34591	9.99992	11.9788
835	DN756_04630		tail assembly chaperone		6.47945	6.80841	6.5797	5.73176		8.27421	5.29559	7.10602	6.64727
836	DN756_04635		phage tail protein		11.9991	13.8631	11.2508	12.2281		9.39042	9.72551	10.5153	11.6478
837	DN756_04640		hypothetical protein		2.9951	3.42968	2.55263	3.34213		2.73675	2.56021	2.66346	3.21402
838	DN756_04645		hypothetical protein		5.17701	4.68298	3.72181	3.75918		4.565	4.12709	4.83881	4.45633
839	DN756_04650		DUF2590 family protein		0.742068	0.787173	0.819085	1.18444		1.04408	0.894813	0.936466	1.07971
840	DN756_04665		DUF2586 family protein		6.26478	6.9128	4.53812	6.21043		5.14041	6.12445	7.69625	6.06015
841	DN756_04670		hypothetical protein		0.976803	0.836876	0.86169	0.796536		1.0272	1.2117	1.26388	0.812729
842	DN756_04675		phage tail protein		0.795905	0.828461	1.12431	0.678895		0.867081	1.0922	0.726973	1.17343
843	DN756_04680		head completion/stabilization protein		1.40075	1.09566	0.688821	1.70461		1.4049	1.16454	2.10005	1.70484
844	DN756_04685		terminase		1.48586	1.26274	0.790959	1.8117		0.972402	1.21264	1.20033	1.17569
845	DN756_04690		phage major capsid protein, P2 family		2.27535	2.22759	2.08842	2.44258		1.85499	2.57629	3.0966	3.35364
846	DN756_04700		terminase		2.36261	2.42912	1.83778	2.29965		1.06089	1.57722	2.52746	2.3486
847	DN756_04705		hypothetical protein		1.89708	2.47297	1.50632	1.74859		1.93141	2.31938	2.9207	1.6079
848	DN756_04710		DNA primase		0.631534	0.899181	0.537082	0.819559		0.989651	0.952904	0.985112	1.07604
849	DN756_04715		hypothetical protein		16.3119	17.4559	17.6747	14.6831		5.42262	4.83687	5.71895	7.28111
850	DN756_04730		hypothetical protein		0.928854	0.888344	1.33651	1.11935		0.260253	0.674315	0.576819	0.780589
851	DN756_04735		Fic family protein		23.8459	29.9801	26.4078	30.7945		7.7952	9.55222	7.94008	10.8489
852	DN756_04740		S-type Pyocin family protein		25.6511	25.3002	24.9731	27.726		13.4861	16.3966	13.6096	18.1119
853	DN756_04745		hypothetical protein		1.27523	1.90854	1.51246	1.49903		0.556311	0.838139	0.574861	0.538243
854	DN756_04760		hypothetical protein		24.4297	25.872	24.022	27.1612		32.8789	32.632	33.576	33.7956
855	DN756_04765		DUF3142 domain-containing protein		13.4698	14.2395	11.6767	10.7887		11.4487	14.294	14.7593	13.1848
856	DN756_04775		hypothetical protein		3.13672	3.31288	3.01106	4.19764		1.40144	1.75434	2.11948	2.92859
857	DN756_04780		PAAR domain-containing protein		0.505902	1.51374	0.903027	1.1049		1.04101	0.560433	1.55169	1.16519
858	DN756_04785		DUF3861 family protein		5.65618	6.91101	6.25215	7.47284		6.1853	6.64789	6.40405	5.66731
859	DN756_04790		PadR family transcriptional regulator		17.866	22.1939	20.6414	20.8452		20.7307	20.4906	18.732	19.5127
860	DN756_04795		YaeF family permuted papain-like enzyme		11.2934	13.7585	10.0866	13.5201		19.8362	27.0404	21.6351	21.1871
861	DN756_04800		hypothetical protein		1.78466	2.76164	2.95153	3.07153		1.46186	1.60589	1.23196	1.53
862	DN756_04805		sugar ABC transporter substrate-binding protein		10.9295	9.4204	9.28185	6.77424		8.16547	8.51954	17.934	22.6261
863	DN756_04810		ABC transporter permease		4.53073	2.58054	6.56146	2.9268		1.74105	1.58154	2.71181	2.36318
864	DN756_04815		sugar ABC transporter ATP-binding protein		11.8383	7.61721	18.1779	10.0681		3.42264	3.05457	4.13473	4.93913
865	DN756_04820		ABC transporter ATP-binding protein		82.5021	66.8285	64.3644	58.0474		31.0829	28.4822	26.3875	22.2387
866	DN756_04825		extracellular solute-binding protein		191.208	150.691	178.324	125.791		31.6406	21.7023	21.5672	14.1776
867	DN756_04830		sugar ABC transporter permease		70.5619	63.2044	64.3696	57.8115		22.7733	17.8207	12.9489	10.9506
868	DN756_04835		sugar ABC transporter permease		34.8823	36.4882	30.3298	31.404		12.5656	9.656	8.39626	5.41042
869	DN756_04840		galactosidase		78.1599	65.3319	65.9719	56.0551		22.5016	17.475	11.8391	8.28375
870	DN756_04845		beta-galactosidase		152.066	117.141	114.394	108.038		44.7911	36.115	20.1321	16.2594
871	DN756_04850		PTS sugar transporter		3.27063	2.69691	3.79973	3.09595		0.884377	1.03098	0.98421	0.579511
872	DN756_04855		maltoporin		9.81086	8.023	8.82938	7.19896		2.07728	1.7469	2.43725	2.05864
873	DN756_04860		LacI family DNA-binding transcriptional regulator		369.702	322.2	325.716	286.41		212.36	223.334	209.975	207.204
874	DN756_04865		glycoside hydrolase family 31 protein		45.3312	42.5916	43.3464	37.7361		52.7395	47.1105	45.6591	38.0984
875	DN756_04870		MFS transporter		4.99918	4.19061	4.31608	3.24943		4.8788	5.49671	4.19151	4.34707
876	DN756_04875		LacI family transcriptional regulator		33.8403	31.491	32.2187	30.1957		31.8264	34.6802	25.4346	25.1909
877	DN756_04880		hypothetical protein		5.77582	6.20089	6.08376	5.86782		7.26867	7.90591	6.53658	7.22466
878	DN756_04885		DJ-1 family protein		12.5966	11.1792	10.9352	11.2461		8.27939	9.34095	8.02848	7.22708
879	DN756_04890		tagatose bisphosphate family class II aldolase		24.3438	19.8295	20.8839	18.266		17.893	17.3057	12.0042	11.7699
880	DN756_04895		DUF2264 domain-containing protein		42.8434	36.2799	36.9065	29.2968		41.4892	39.1982	30.7603	24.1254
881	DN756_04900		arylsulfatase		61.991	54.3803	51.9836	44.3627		52.7218	45.8966	35.1313	29.3337
882	DN756_04905		anaerobic sulfatase maturase		30.9076	27.9096	27.8718	21.2603		26.4952	22.743	17.8722	13.2587
883	DN756_04910		glycoside hydrolase family 105 protein		38.178	35.9002	32.1619	31.5861		50.361	43.3613	32.9997	30.2274
884	DN756_04915	kduD	2-dehydro-3-deoxy-D-gluconate 5-dehydrogenase KduD		27.7092	22.9011	25.3544	24.3816		39.1014	27.6604	20.7779	16.6648
885	DN756_04920	nagA	N-acetylglucosamine-6-phosphate deacetylase		99.5046	91.5845	85.1619	76.708		155.943	119.091	93.4255	69.5837
886	DN756_04925		PTS sugar transporter subunit IIA		42.3322	40.832	39.1328	34.4613		67.5923	47.9187	41.7828	29.9802
887	DN756_04930		PTS mannose/fructose/sorbose transporter family subunit IID		181.164	169.58	155.243	140.588		257.97	204.553	165.521	115.82
888	DN756_04935		PTS mannose/fructose/sorbose/N-acetylgalactosamine transporter subunit IIC		108.424	95.7902	89.8144	76.8167		130.039	102.944	85.9546	66.6119
889	DN756_04940		PTS system mannose/fructose/N-acetylgalactosamine-transporter subunit IIB		106.315	102.46	92.5869	79.2926		127.046	110.764	97.081	61.6561
890	DN756_04945		SIS domain-containing protein		102.389	86.5934	81.5743	66.5514		108.849	87.8661	79.3018	53.5024
891	DN756_04950	kbaZ	tagatose-bisphosphate aldolase subunit KbaZ		24.0464	20.5364	20.9038	18.7938		19.3957	18.3561	15.1538	12.6956
892	DN756_04955		DeoR/GlpR transcriptional regulator		87.8628	101.346	75.8912	91.6645		82.7998	93.6647	51.5156	72.6242
893	DN756_04960		sulfatase		67.6408	51.1929	53.5666	43.4975		65.9838	54.7139	39.7502	27.3848
894	DN756_04965		chondroitin lyase		53.6516	44.31	43.159	39.2945		30.5224	29.7503	26.8191	28.3521
895	DN756_04970		autotransporter outer membrane beta-barrel domain-containing protein		41.2466	31.0302	31.7773	27.8305		15.7525	11.7474	7.03494	5.43443
896	DN756_04975		hypothetical protein		29.1184	23.2944	20.7671	19.2983		12.7456	11.2877	8.15168	6.84074
897	DN756_04980		hypothetical protein		3.14314	2.5471	2.65675	1.89899		2.98363	1.66806	1.74371	1.36147
898	DN756_04985		hypothetical protein		0.942747	0.426039	0.667977	0.714786		1.06521	0.324688	1.21689	0.78879
899	DN756_04990		twin-arginine translocation signal domain-containing protein		89.9638	56.1176	70.3039	50.5835		34.5451	30.1158	24.7106	19.6671
900	DN756_05010	gspD	type II secretion system protein GspD		2.04172	1.97345	1.46162	1.90109		1.22529	1.93661	2.01676	1.70803
901	DN756_05015	gspE	type II secretion system protein GspE		1.69449	1.28737	1.7792	1.93529		1.48212	1.59407	1.77519	1.77372
902	DN756_05025		type II secretion system protein F		1.1677	0.672047	0.642418	0.519934		0.783801	0.655876	0.883452	0.965928
903	DN756_05030	gspG	type II secretion system protein GspG		0.687904	0.588522	0.71833	0.714845		0.637892	0.713084	0.771704	0.921914
904	DN756_05055	gspL	type II secretion system protein GspL		0.372954	0.891174	0.402303	0.723466		0.543824	0.654931	0.505433	0.459862
905	DN756_05060		hypothetical protein		0.59643	1.0053	0.921739	0.675279		0.552008	0.617641	0.203619	0.215661
906	DN756_05065		prepilin peptidase		5.88002	5.94955	5.90942	6.20951		2.65993	3.2746	1.54266	2.09994
907	DN756_05075		transcriptional regulator		1.06975	0.651617	0.946299	0.627034		1.10102	1.0165	1.35124	0.644237
908	DN756_05080		HAMP domain-containing protein		3.97952	3.27781	3.86939	3.06717		3.95691	3.46436	3.61514	3.24438
909	DN756_05085		DsbA family protein		31.4544	26.9899	30.3727	28.9994		16.1235	20.5632	18.5352	20.4509
910	DN756_05090		MBL fold metallo-hydrolase		62.5022	60.2476	61.5113	61.1554		36.2905	40.3123	36.3627	38.1155
911	DN756_05095		LysR family transcriptional regulator		60.68	60.4945	61.5783	55.0686		59.7156	65.1004	74.1824	69.9484
912	DN756_05100		MFS transporter		40.3435	43.7951	39.7026	50.0252		59.5711	49.0127	44.3508	60.8344
913	DN756_05105		LysR family transcriptional regulator		36.9626	35.5207	37.1102	33.0833		23.0424	21.0364	24.9674	24.6374
914	DN756_05110		diaminopimelate decarboxylase		40.1457	36.4848	38.0186	33.6819		40.7478	38.8225	58.0691	56.0511
915	DN756_05115	galR	HTH-type transcriptional regulator GalR		170.005	151.758	163.159	134.987		199.601	168.922	201.18	132.77
916	DN756_05120		Asp-tRNA(Asn)/Glu-tRNA(Gln) amidotransferase GatCAB subunit C		121.436	128.707	115.068	133.067		136.268	131.635	105.883	118.516
917	DN756_05125		bifunctional 2-acylglycerophosphoethanolamine acyltransferase/acyl-ACP synthetase		195.046	207.697	181.069	215.381		155.698	164.283	158.15	195.01
918	DN756_05130		MFS transporter		95.5365	110.557	97.6709	103.688		70.5488	81.0253	73.3041	75.6781
919	DN756_05135		hypothetical protein		0.795224	0.372378	0.876402	0.431773		1.03843	0.211751	0.843694	1.41796
920	DN756_05140		hypothetical protein		14.699	15.5829	17.0256	14.0691		10.2802	10.5022	10.6162	11.4269
921	DN756_05145		NADP(H)-dependent aldo-keto reductase		989.329	950.361	943.221	889.51		582.119	507.353	556.746	541.026
922	DN756_05150		DNA mismatch repair protein MutH		45.2315	54.3281	48.5587	49.7604		48.2436	59.7499	71.1951	79.3399
923	DN756_05160		hypothetical protein		0.73038	0.0602908	0.60053	0.492664		0.814444	0.669884	1.06539	0.42724
924	DN756_05165		RNA pyrophosphohydrolase		151.395	129.866	140.41	123.424		143.133	126.038	146.771	145.508
925	DN756_05170	ptsP	phosphoenolpyruvate-protein phosphotransferase PtsP		451.033	448.256	428.456	453.326		600.831	637.138	599.662	637.61
926	DN756_05175		prolipoprotein diacylglyceryl transferase		236.348	241.868	250.548	251.149		286.457	287.367	258.26	258.331
927	DN756_05180		thymidylate synthase		193.421	220.023	200.437	221.145		257.379	267.579	201.035	224.409
928	DN756_05190		prepilin-type cleavage/methylation domain-containing protein		4.49741	4.54955	4.2253	3.76302		9.65229	8.59501	5.01246	4.76199
929	DN756_05195		prepilin-type cleavage/methylation domain-containing protein		8.33315	6.52154	6.5225	6.68661		13.1932	12.8286	7.8071	8.94561
930	DN756_05200		DUF2509 family protein		4.16932	4.05942	4.08158	3.72917		6.95914	5.58369	4.22253	4.56551
931	DN756_05205		peptidase		21.6384	17.9721	19.3693	16.9009		25.4999	24.8107	27.9274	24.5361
932	DN756_05210		exodeoxyribonuclease V subunit gamma		372.517	363.42	348.745	338.224		473.992	471.657	443.463	450.189
933	DN756_05215		pitrilysin		902.749	952.466	908.114	927.03		553.515	667.879	557.438	634.226
934	DN756_05220		exodeoxyribonuclease V subunit beta		611.272	607.469	578.66	597.435		548.389	699.213	549.897	612.99
935	DN756_05225		exodeoxyribonuclease V subunit alpha		232.762	216.612	215.82	213.973		205.441	263.652	199.332	221.641
936	DN756_05230		N-acetylglutamate synthase		65.67	68.7305	59.7641	67.7837		56.9715	58.0534	56.72	67.6604
937	DN756_05235		N-acetylmuramoyl-L-alanine amidase		81.7033	94.5291	83.1916	87.3794		110.858	106.825	118.789	124.63
938	DN756_05255		murein transglycosylase A		47.4936	50.8166	50.4873	52.6492		57.3918	52.3565	54.3816	58.5589
939	DN756_05260	tcdA	tRNA cyclic N6-threonylcarbamoyladenosine(37) synthase TcdA		31.1644	36.2362	32.1036	38.0865		44.7088	45.6016	36.8729	41.1357
940	DN756_05265	csdE	cysteine desulfurase sulfur acceptor subunit CsdE		28.4341	22.8733	26.3182	21.1919		27.0787	24.1511	30.4767	28.7296
941	DN756_05270	csdA	cysteine desulfurase CsdA		121.696	121.04	125.028	113.807		113.231	97.7406	137.888	127.076
942	DN756_05280	gcvA	transcriptional regulator GcvA		12.8767	12.7597	15.858	12.9084		22.3654	19.6808	22.8395	27.2512
943	DN756_05285		DUF423 domain-containing protein		11.4382	11.7105	13.7583	12.5006		15.8721	15.0887	15.7028	17.4067
944	DN756_05290	rlmM	23S rRNA (cytidine(2498)-2'-O)-methyltransferase RlmM		92.2681	96.3292	105.891	107.641		147.622	146.693	137.826	130.621
945	DN756_05295		flap endonuclease Xni		289.994	275.387	275.603	237.324		197.669	211.994	213.578	235.684
946	DN756_05305		LOG family protein		1224.87	1116.57	1104.15	1024.87		724.01	683.896	664.107	745.193
947	DN756_05310	queF	NADPH-dependent 7-cyano-7-deazaguanine reductase QueF		107.823	113.079	102.604	100.476		97.4595	90.7407	100.118	94.5559
948	DN756_05315		protein Syd		28.3213	25.5665	25.4117	26.0513		31.3079	27.5671	28.8655	31.1978
949	DN756_05320		YqcC family protein		20.9433	23.0117	22.9514	23.9664		26.4402	21.9516	28.1544	30.9734
950	DN756_05325	truC	tRNA pseudouridine(65) synthase TruC		69.7137	79.7213	73.2858	78.1465		97.5382	84.4521	83.7805	92.7816
951	DN756_05330		flavodoxin		51.4473	60.6542	55.9309	59.0264		47.9262	47.5715	47.6105	49.3299
952	DN756_05335		DUF3461 family protein		151.895	118.102	143.724	109.708		152.366	132.154	164.893	134.327
953	DN756_05340	dapD	2,3,4,5-tetrahydropyridine-2,6-dicarboxylate N-succinyltransferase		833.54	769.099	773.868	690.814		866.863	844.027	999.775	825.683
954	DN756_05345		bifunctional uridylyltransferase/uridylyl-removing protein		184.888	179.361	174.615	166.105		167.031	179.332	168.358	152.487
955	DN756_05350	map	type I methionyl aminopeptidase		169.463	162.917	164.022	165.611		229.498	202.776	188.866	186.546
956	DN756_05355	rpsB	30S ribosomal protein S2		3241.64	3757.31	3717.85	3698.62		2084.62	2128.51	1891.04	1664.39
957	DN756_05360		elongation factor Ts		2180.8	2302.25	2365.76	2260.71		965.663	1019.73	937.542	746.145
958	DN756_05365		UMP kinase		465.118	530.899	545.44	569.899		581.905	617.668	551.114	407.521
959	DN756_05370		ribosome recycling factor		383.431	385.197	412.539	396.849		382.96	360.769	314.9	258.721
960	DN756_05375		hypothetical protein		15.7523	17.9943	18.9696	17.2368		22.5917	26.9375	24.2207	18.3124
961	DN756_05380		1-deoxy-D-xylulose-5-phosphate reductoisomerase		287.522	246.965	266.954	242.319		324.558	353.799	269.289	240.343
962	DN756_05385		(2E,6E)-farnesyl-diphosphate-specific ditrans,polycis-undecaprenyl-diphosphate synthase		291.106	266.788	290.155	263.453		346.152	320.65	298.785	260.674
963	DN756_05390		phosphatidate cytidylyltransferase		249.465	253.507	256.434	244.692		369.019	357.638	339.887	322.25
964	DN756_05395		protease RseP		424.32	385.092	423.553	425.737		775.552	770.808	641.431	664.603
965	DN756_05400	bamA	outer membrane protein assembly factor BamA		1299.65	1362.92	1293.76	1411.37		1861.96	1849.53	1483.87	1419.5
966	DN756_05405		molecular chaperone Skp		1048.65	988.157	1072.47	950.175		696.029	708.316	623.854	563.405
967	DN756_05410	lpxD	UDP-3-O-(3-hydroxymyristoyl)glucosamine N-acyltransferase		640.61	659.591	680.947	658.073		809.939	977.625	811.096	799.789
968	DN756_05415		beta-hydroxyacyl-ACP dehydratase		269.469	326.541	313.333	348.166		379.864	418.833	343.484	366.009
969	DN756_05420		acyl-[acyl-carrier-protein]--UDP-N-acetylglucosamine O-acyltransferase		322.352	393.361	365.097	430.074		450.954	522.32	361.104	399.847
970	DN756_05425		lipid-A-disaccharide synthase		101.428	140.459	128.508	158.481		193.127	228.981	151.852	164.565
971	DN756_05430		ribonuclease HII		60.4142	76.7277	73.7643	82.6902		88.7688	115.554	97.3971	82.0303
972	DN756_05435		DNA polymerase III subunit alpha		488.032	517.306	519.176	550.987		588.957	720.404	545.078	520.812
973	DN756_05440	accA	acetyl-CoA carboxylase carboxyl transferase subunit alpha		275.529	295.399	289.087	307.563		256.683	320.998	239.654	276.328
974	DN756_05445		VOC family protein		47.0436	51.3957	48.8501	49.2379		38.3107	41.6926	36.1993	30.5772
975	DN756_05450	tilS	tRNA lysidine(34) synthetase TilS		148.28	142.601	137.487	141.406		102.545	108.728	93.0585	85.0378
976	DN756_05455		cytochrome c		30.4123	30.0246	26.4995	25.9665		18.4639	17.5746	17.3787	16.593
977	DN756_05460		Rho-binding antiterminator		107.559	83.5212	102.495	66.7296		63.9815	56.6105	70.5063	53.3726
978	DN756_05465		YaeP family protein		89.2213	73.3761	85.666	71.2836		69.1278	61.1898	61.6014	48.2239
979	DN756_05470		YaeQ family protein		22.2755	21.7449	21.8388	21.0842		18.8907	20.3091	20.426	21.0457
980	DN756_05475		aminoacyl-tRNA hydrolase		11.5308	11.0254	11.4148	9.664		9.61776	8.91325	19.8655	11.2991
981	DN756_05480	nlpE	copper homeostasis/adhesion lipoprotein NlpE		74.4318	63.6469	70.1588	56.3388		57.2593	60.8882	69.9509	70.3699
982	DN756_05485	proS	proline--tRNA ligase		240.475	276.685	257.705	295.057		257.47	229.515	218.012	229.961
983	DN756_05490	tsaA	tRNA (N6-threonylcarbamoyladenosine(37)-N6)-methyltransferase TrmO		49.2294	52.391	50.6303	51.1788		52.9169	51.3983	55.858	59.3181
984	DN756_05495	rcsF	Rcs stress response system protein RcsF		38.6274	41.8599	40.9019	41.6001		38.24	33.903	39.7846	37.9646
985	DN756_05500		methionine ABC transporter substrate-binding protein MetQ		108.987	104.744	115.474	104.365		79.4825	89.4097	72.5335	76.596
986	DN756_05505	metI	D-methionine ABC transporter permease MetI		19.5566	17.9469	20.7098	22.054		16.1873	18.3711	14.4481	15.0951
987	DN756_05510	metN	D-methionine ABC transporter, ATP-binding protein		34.1923	39.3904	41.3339	47.7414		41.1509	41.6614	41.0449	41.329
988	DN756_05515		D-glycero-beta-D-manno-heptose 1,7-bisphosphate 7-phosphatase		110.018	108.165	105.62	94.6265		96.7176	102.386	100.944	112.391
989	DN756_05550	dkgB	2,5-didehydrogluconate reductase DkgB		32.07	31.9123	33.3406	32.3101		37.1269	43.6372	36.7598	32.1248
990	DN756_05555		hypothetical protein		0.658163	0.642183	0.674543	0.997916		0.745813	0.824898	0.471396	0.425867
991	DN756_05560		hypothetical protein		3.44004	2.91066	3.65123	3.00616		2.81581	3.41838	2.30547	2.05236
992	DN756_05565		endonuclease/exonuclease/phosphatase family protein		194.013	185.051	188.003	150.916		155.97	181.733	249.857	199.726
993	DN756_05570		murein transglycosylase D		170.107	198.798	245.319	266.41		574.226	601.824	270.626	367.951
994	DN756_05575	gloB	hydroxyacylglutathione hydrolase		23.7575	27.7403	26.1446	27.8221		34.7243	30.1746	32.3595	31.6358
995	DN756_05580		class I SAM-dependent methyltransferase		54.818	51.5736	48.7878	45.0913		54.2805	53.5767	54.4399	57.3904
996	DN756_05585		ribonuclease HI		48.7286	46.8912	51.5644	43.8012		51.2295	42.6382	55.7078	46.1368
997	DN756_05590		DNA polymerase III subunit epsilon		105.971	108.615	101.802	104.756		125.517	122.956	119.6	120.278
998	DN756_05600		NCS1 family nucleobase:cation symporter-1		9.10286	7.87926	6.88737	7.0044		8.51081	7.80208	10.7373	10.8877
999	DN756_05605	puuE	allantoinase PuuE		152.866	130.318	144.437	122.661		148.351	142.38	172.904	208.114
1000	DN756_05610	proX	proline/glycine betaine ABC transporter substrate-binding protein ProX		77.6378	93.3185	107.748	102.659		76.9323	78.7866	70.7145	73.8425
1001	DN756_05615	proW	proline/glycine betaine ABC transporter permease ProW		68.5064	72.3062	82.5489	87.7353		117.63	111.145	95.4339	107.939
1002	DN756_05620	proV	proline/glycine betaine ABC transporter ATP-binding protein ProV		52.956	54.7043	65.4568	73.959		105.778	100.889	81.2079	119.321
1003	DN756_05625	nrdF	class 1b ribonucleoside-diphosphate reductase subunit beta		6.85742	12.1414	8.13805	13.2801		5.18056	5.49292	5.02059	7.64916
1004	DN756_05630	nrdE	class 1b ribonucleoside-diphosphate reductase subunit alpha		14.6703	20.8045	18.5223	19.6889		10.7512	9.67078	14.8636	17.9639
1005	DN756_05635	nrdI	class Ib ribonucleoside-diphosphate reductase assembly flavoprotein NrdI		0.953175	1.95639	1.80309	1.76509		0.817444	0.510553	1.55365	1.61247
1006	DN756_05640		redoxin NrdH		1.39602	2.11905	2.41821	1.93704		0.958571	0.943096	1.86811	2.85971
1007	DN756_05645		acid-shock protein		0.822908	0.797015	0.665362	0.626859		0.507998	0.313578	0.541879	0.321692
1008	DN756_05655		DUF1198 domain-containing protein		3.79112	3.33172	5.82992	4.62552		8.66705	7.56899	4.81276	8.29568
1009	DN756_05660		MbeD/MobD like protein		11.1253	11.8939	15.7336	14.8416		21.1012	16.0416	17.1062	19.4661
1010	DN756_05665		cold-shock protein CspB		12.6151	17.2222	20.3021	33.4533		46.3741	95.9556	25.8947	37.7807
1011	DN756_05670		ABC transporter substrate-binding protein		474.147	499.399	421.945	445.657		403.367	480.202	318.054	378.233
1012	DN756_05675		ABC transporter permease		86.4033	98.0941	79.6853	91.4684		85.7716	99.7625	62.4117	77.1581
1013	DN756_05680		ABC transporter permease		51.5443	56.2404	47.6165	55.1154		58.8674	67.0327	41.6103	44.7192
1014	DN756_05685		ATP-binding cassette domain-containing protein		66.4235	70.8006	61.0974	68.1642		68.9915	75.3597	51.7574	54.5558
1015	DN756_05690		ABC transporter ATP-binding protein		18.026	18.5528	16.3298	16.4763		19.1692	20.2705	13.0527	16.2953
1016	DN756_05695		urease subunit gamma		184.538	205.873	152.803	199.968		166.897	347.271	127.252	208.246
1017	DN756_05700		urease subunit beta		312.779	351.237	274.803	360.753		310.019	638.988	212.693	357.836
1018	DN756_05705		urease subunit alpha		1175.97	1275.54	1010.61	1275.79		1426.4	3095.8	914.116	1377.24
1019	DN756_05710	ureE	urease accessory protein UreE		288.073	321.349	258.673	319.053		294.1	631.143	203.792	320.161
1020	DN756_05715		urease accessory protein UreF		167.912	182.22	146.672	183.185		170.256	349.838	119.802	184.254
1021	DN756_05720	ureG	urease accessory protein UreG		90.9183	102.579	83.4054	105.327		91.9055	189.034	70.2333	104.871
1022	DN756_05725		urease accessory protein UreD		131.751	140.595	117.996	142.454		145.457	328.721	104.481	150.61
1023	DN756_05730	yut	urea transporter		90.6857	93.9319	77.6993	87.6636		114.286	233	89.4209	119.481
1024	DN756_05735		HoxN/HupN/NixA family nickel/cobalt transporter		22.7286	21.46	20.391	22.6906		36.6687	65.8089	26.2476	36.7645
1025	DN756_05740	hdeB	acid-activated periplasmic chaperone HdeB		1132.89	872.192	918.979	820.634		789.54	1066.67	530.997	572.203
1026	DN756_05750		voltage-gated potassium channel protein		118.39	111.15	102.594	93.5925		91.3616	136.003	68.6021	82.6186
1027	DN756_05755		fluoride ion transporter CrcB		30.0542	30.1908	24.1946	27.0145		20.4717	36.5256	15.7765	26.1267
1028	DN756_05760	crcB	fluoride efflux transporter CrcB		25.8743	23.7081	21.9215	21.6741		15.6231	26.4437	14.4169	17.2668
1029	DN756_05770		PTS sugar transporter subunit IIB		31.1477	23.742	30.4867	19.3821		15.375	13.981	12.0147	10.4814
1030	DN756_05775		PTS N,N'-diacetylchitobiose transporter subunit IIC		147.195	105.612	130.434	90.8059		82.9096	86.4132	79.0479	64.3337
1031	DN756_05780		PTS N,N'-diacetylchitobiose transporter subunit IIA		28.5737	21.8864	25.1623	20.3251		15.6952	15.3042	16.5263	16.6519
1032	DN756_05785	chbR	transcriptional regulator ChbR		54.9893	46.3143	47.661	41.7038		34.3865	34.5205	33.2647	33.2346
1033	DN756_05790		chitooligosaccharide deacetylase		65.2771	49.3627	57.163	47.3009		44.2354	54.3405	50.808	54.7787
1034	DN756_05795		hypothetical protein		0.597533	0.80645	1.02696	1.01277		1.43848	0.915793	1.6276	0.921914
1035	DN756_05800		hypothetical protein		28.6984	30.3986	25.9025	31.876		25.6536	22.7988	25.6868	27.5282
1036	DN756_05805		hypothetical protein		1.16665	1.28618	1.02399	1.46763		2.20894	1.55961	2.06902	1.07378
1037	DN756_05810	seqA	replication initiation negative regulator SeqA		263.516	269.967	251.94	236.029		233.398	202.372	258.12	226.023
1038	DN756_05815		alpha-D-glucose phosphate-specific phosphoglucomutase		639.583	674.361	620.508	636.174		715.576	622.01	672.95	760.351
1039	DN756_05820		hypothetical protein		0.768697	1.13634	0.847094	0.916108		1.24214	0.75723	1.33949	0.849842
1040	DN756_05825		EamA family transporter		4.31475	5.10142	5.33794	4.0673		7.36524	5.93492	8.27112	8.25392
1041	DN756_05830	kdpE	two-component system response regulator KdpE		26.3325	30.7731	27.0916	26.1393		35.4433	35.5031	49.0994	49.001
1042	DN756_05835	kdbD	two-component system sensor histidine kinase KdbD		35.8633	33.8192	30.5465	32.7426		44.7303	45.5977	48.6626	39.3542
1043	DN756_05840	kdpC	potassium-transporting ATPase subunit KdpC		8.67227	9.44741	8.54968	8.66853		12.5894	12.2516	14.1134	11.5847
1044	DN756_05845		potassium-transporting ATPase subunit B		19.3218	17.2712	17.058	18.6903		24.941	29.5283	26.1242	23.5408
1045	DN756_05850		potassium-transporting ATPase A chain		11.0338	9.73858	9.78128	10.6072		12.8491	15.3256	14.3619	14.303
1046	DN756_05865		DUF2517 family protein		37.965	33.2071	33.6731	31.9725		22.4612	20.9503	24.8742	21.1933
1047	DN756_05875		DUF1722 domain-containing protein		66.7817	56.9418	58.4424	49.6265		48.4273	41.5082	54.4855	52.5276
1048	DN756_05880		deoxyribodipyrimidine photo-lyase		227.278	185.989	190.666	158.907		208.601	195.933	185.861	171.483
1049	DN756_05885		3',5'-cyclic-nucleotide phosphodiesterase		189.55	153.467	163.245	123.43		215.796	200.729	184.938	169.338
1050	DN756_05890		type 2 GTP cyclohydrolase I		124.869	109.409	115.849	102.834		153.986	135.913	126.653	131.695
1051	DN756_05895	pxpB	5-oxoprolinase subunit PxpB		131.741	148.699	128.589	143.908		100.636	108.113	87.3627	106.186
1052	DN756_05900		biotin-dependent carboxyltransferase family protein		118.087	135.966	115.561	134.598		100.954	114.931	96.1221	113.092
1053	DN756_05905		LamB/YcsF family protein		63.0405	76.5025	69.6733	89.0034		54.0711	58.8937	58.3306	56.2111
1054	DN756_05910		DUF969 domain-containing protein		56.7447	68.3356	55.4312	64.6578		44.8517	48.3913	47.586	52.366
1055	DN756_05915		DUF979 domain-containing protein		75.4873	97.7627	74.0207	90.0667		71.104	70.4493	70.2386	82.0251
1056	DN756_05920	pcp	pyroglutamyl-peptidase I		96.9875	100.878	97.8924	96.7233		64.3869	67.2991	67.6986	73.3064
1057	DN756_05925		uracil-DNA glycosylase		175.732	217.36	184.673	216.848		135.053	142.277	159.321	169.18
1058	DN756_05930	grcA	autonomous glycyl radical cofactor GrcA		1151.89	1411.89	1251.17	1248.98		885.161	935.355	1750.63	1608.88
1059	DN756_05935		DUF2974 domain-containing protein		11.2185	12.6594	12.0251	11.3213		11.6368	10.7097	15.0957	14.2518
1060	DN756_05940		hypothetical protein		13.5763	12.7912	11.7413	10.4946		12.7409	11.355	12.22	12.5195
1061	DN756_05945	srmB	ATP-dependent RNA helicase SrmB		317.832	409.572	362.651	436.865		506.37	522.116	390.671	425.642
1062	DN756_05950		tRNA1(Val) (adenine(37)-N6)-methyltransferase		62.1258	50.912	56.0647	45.8496		51.5636	48.4157	54.3646	46.5304
1063	DN756_05955		L-aspartate oxidase		257.919	281.097	266.472	288.514		400.067	386.079	421.509	409.654
1064	DN756_05960	rpoE	RNA polymerase sigma factor RpoE		141.318	127.447	134.397	109.447		415.082	336.232	590.289	405.887
1065	DN756_05965	rseA	anti-sigma-E factor RseA		392.385	342.499	370.575	288.599		1596.66	1247.99	2784.31	1940.26
1066	DN756_05970	rseB	sigma-E factor regulatory protein RseB		117.016	109.741	106.848	97.1268		723.58	557.803	1090.89	922.395
1067	DN756_05975	rseC	SoxR-reducing system protein RseC		8.18739	8.59533	8.49793	7.9757		69.3418	48.5141	101.229	96.4092
1068	DN756_05980		hypothetical protein		0.536745	1.04902	1.01553	0.918319		0.5149	0.584605	0.815982	0.929224
1069	DN756_05985		elongation factor 4		490.772	529.237	509.486	538.571		662.498	595.649	543.349	592.925
1070	DN756_05990		signal peptidase I		286.938	353.326	311.987	370.598		346.831	347.204	273.384	255.057
1071	DN756_05995		ribonuclease III		217.924	238.415	244.4	242.372		355.093	372.901	348.02	318.986
1072	DN756_06000		GTPase Era		259.386	281.165	267.487	294.396		443.584	477.948	366.965	384.143
1073	DN756_06005	recO	DNA repair protein RecO		29.3818	38.4433	36.5781	43.5727		66.1005	77.7193	60.9181	61.4049
1074	DN756_06010		pyridoxine 5'-phosphate synthase		335.847	325.337	324.262	288.016		205.769	213.183	263.512	270.904
1075	DN756_06015		holo-ACP synthase		81.8098	77.3609	77.9045	71.061		42.4892	47.0886	54.5105	66.1172
1076	DN756_06020		YfhL family 4Fe-4S dicluster ferredoxin		76.6533	66.559	70.3401	67.1975		100.415	90.1011	95.6865	92.8062
1077	DN756_06025		MurR/RpiR family transcriptional regulator		13.0938	12.9614	13.5233	12.7582		13.0957	13.0557	14.7438	14.5267
1078	DN756_06030	murQ	N-acetylmuramic acid 6-phosphate etherase		90.5725	84.3265	79.9653	77.2302		45.1159	50.3275	47.2234	50.1161
1079	DN756_06035	yfhb	phosphatidylglycerophosphatase C		108.069	107.84	102.742	98.522		69.1084	74.2837	66.1943	73.7676
1080	DN756_06040	tadA	tRNA adenosine(34) deaminase TadA		50.8863	47.8599	42.7845	42.793		34.5011	35.0522	29.8181	30.4877
1081	DN756_06045	mltF	membrane-bound lytic murein transglycosylase MltF		26.7228	28.3419	28.9378	25.2811		69.0897	57.1415	68.2402	62.9111
1082	DN756_06050		phosphoribosylformylglycinamidine synthase		705.447	982.295	866.778	1283.62		1173.52	919.469	599.785	554.824
1083	DN756_06070		sensor histidine kinase		80.4861	57.3886	75.9277	60.6842		96.265	72.1291	81.4105	69.6212
1084	DN756_06075	qseG	two-component system QseEF-associated lipoprotein QseG		161.985	137.573	150.122	130.692		199.986	176.708	177.081	169.804
1085	DN756_06080	glrR	two-component system response regulator GlrR		261.807	264.419	258.689	262.747		337.862	332.442	290.043	274.369
1086	DN756_06085		NAD+ synthase		336.415	325.053	316.996	325.457		335.043	322.067	275.211	269.999
1087	DN756_06090		nitrogen regulatory protein P-II		46.4302	43.9462	46.3551	44.9145		33.8984	34.2198	27.6556	31.3454
1088	DN756_06095		hypothetical protein		12.0697	15.0997	12.0229	10.2172		7.30355	9.24138	13.7415	6.86319
1089	DN756_06100		flavohemoprotein		69.6446	67.8249	70.5521	69.4717		38.4964	36.1267	35.1697	35.5586
1090	DN756_06105		serine hydroxymethyltransferase		987.664	1060.32	944.558	1123.81		1113.71	1096.02	855.486	842.77
1091	DN756_06110		hypothetical protein		2.13808	3.03381	2.33226	3.83073		3.862	2.99589	2.05622	2.95342
1092	DN756_06115		attachment protein		3111.7	2273.38	2962.87	2154.62		6971.48	4757.25	5824.16	3964.55
1093	DN756_06120		3-phenylpropionate MFS transporter		70.5416	75.3044	71.4352	72.4851		41.4313	48.6149	62.5662	74.9976
1094	DN756_06125	csiE	stationary phase inducible protein CsiE		53.939	41.1826	47.3025	34.5533		56.6879	54.6056	54.6703	47.233
1095	DN756_06130		DUF1007 family protein		29.5283	28.7734	29.7131	25.7543		26.8759	26.2908	37.7978	39.3721
1096	DN756_06135		nickel/cobalt transporter		34.7809	34.6381	34.0969	33.0035		41.9945	41.5411	48.6843	59.9376
1097	DN756_06140		inositol-1-monophosphatase		77.8382	90.5747	122.336	136.197		236.304	319.793	122.225	112.715
1098	DN756_06145	trmJ	tRNA (cytosine(32)/uridine(32)-2'-O)-methyltransferase TrmJ		280.946	293.21	287.755	288.113		478.006	499.617	546.209	500.641
1099	DN756_06150		Fe-S cluster assembly transcriptional regulator IscR		130.503	140.496	131.88	137.736		189.536	189.164	192.076	192.198
1100	DN756_06155		IscS subfamily cysteine desulfurase		316.649	363.587	316.073	349.041		647.722	713.683	646.576	699.891
1101	DN756_06160	iscU	Fe-S cluster assembly scaffold IscU		200.106	204.228	195.504	205.604		309.525	322.817	279.448	279.294
1102	DN756_06165		iron-sulfur cluster assembly accessory protein		69.9298	65.0658	62.1808	65.1661		102.756	122.913	115.329	100.424
1103	DN756_06170		hypothetical protein		7.3457	7.76085	8.1733	7.25543		16.419	17.248	17.6804	18.8682
1104	DN756_06175		co-chaperone protein HscB		59.8538	58.8487	62.7397	63.0951		113.289	116.548	126.213	119.094
1105	DN756_06180	hscA	Fe-S protein assembly chaperone HscA		223.846	265.208	235.989	271.511		405.279	414.036	325.176	339.324
1106	DN756_06185	fdx	ISC system 2Fe-2S type ferredoxin		16.119	19.5506	21.675	19.2744		22.2676	24.4285	16.4172	15.6206
1107	DN756_06190	iscX	Fe-S cluster assembly protein IscX		27.9904	27.808	30.8069	28.045		25.3523	30.2129	23.3126	21.1997
1108	DN756_06195		peptidase B		448.298	375.438	419.551	361.87		265.323	279.708	279.039	250.699
1109	DN756_06200	sseB	enhanced serine sensitivity protein SseB		91.0016	79.5286	84.4641	81.0047		62.6497	67.3576	55.1078	55.5013
1110	DN756_06205		gluconate 5-dehydrogenase		3.04851	2.70135	2.52372	2.99136		3.67811	3.41667	3.54781	2.83974
1111	DN756_06210		autotransporter outer membrane beta-barrel domain-containing protein		3.64257	4.20665	3.35965	4.15103		3.96163	2.92639	4.30461	3.60129
1112	DN756_06215		autotransporter outer membrane beta-barrel domain-containing protein		1.32302	3.02382	1.77318	3.00237		0.664232	1.52463	1.32668	2.14659
1113	DN756_06225		exotoxin		4.885	6.51593	6.23927	6.8275		5.60775	5.82872	5.6813	7.09036
1114	DN756_06230		nucleoside-diphosphate kinase		863.746	894.868	917.551	880.683		449.897	474.514	657.501	638.034
1115	DN756_06235	rlmN	bifunctional tRNA (adenosine(37)-C2)-methyltransferase TrmG/ribosomal RNA large subunit methyltransferase RlmN		227.27	238.078	243.164	272.074		533.855	526.755	408.613	473.196
1116	DN756_06240	pilW	type IV pilus biogenesis/stability protein PilW		111.817	113.984	121.819	119.619		178.456	180.506	159.438	146.973
1117	DN756_06245	rodZ	cytoskeleton protein RodZ		264.032	270.046	285.944	289.908		375.518	411.883	375.447	326.905
1118	DN756_06250		4-hydroxy-3-methylbut-2-en-1-yl diphosphate synthase (flavodoxin)		461.747	508.879	487.984	519.526		470.374	567.292	461.332	471.929
1119	DN756_06255		histidine--tRNA ligase		509.212	514.439	515.663	496.519		620.325	637.661	597.328	598.428
1120	DN756_06260		hypothetical protein		326.716	326.952	336.942	326.896		367.503	380.621	346.853	348.089
1121	DN756_06265	bamB	outer membrane protein assembly factor BamB		431.112	445.482	422.438	439.594		479.788	515.855	436.1	444.847
1122	DN756_06270	der	ribosome biogenesis GTPase Der		295.464	311.661	290.698	329.018		538.329	530.625	463.887	465.776
1123	DN756_06275		AEC family transporter		27.8843	27.2653	27.1154	27.6756		40.8104	37.4983	42.9527	37.2263
1124	DN756_06280		primosomal protein N' (replication factor Y) - superfamily II helicase		16.6273	16.9451	18.1444	16.3614		20.0086	20.0202	25.4236	22.1144
1125	DN756_06285		exodeoxyribonuclease VII large subunit		91.7637	110.037	94.5329	107.804		176.648	159.395	270.986	264.822
1126	DN756_06290	guaB	IMP dehydrogenase		625.988	820.562	749.038	965.474		1257.07	1071.95	1026.96	949.735
1127	DN756_06295		GMP synthase (glutamine-hydrolyzing)		587.542	795.21	699.56	932.951		919.495	881.7	727.283	555.14
1128	DN756_06300		Hcp family type VI secretion system effector		7.59436	9.57742	9.75327	11.2063		1.79591	2.42836	1.11192	1.7837
1129	DN756_06305		DUF1240 domain-containing protein		1.01664	0.641979	1.15256	1.0105		0.653886	0.589153	0.603024	0.850843
1130	DN756_06310		DUF1240 domain-containing protein		0.944326	1.22226	1.30968	1.85796		0.858016	1.61705	0.834056	0.813694
1131	DN756_06315		DUF1240 domain-containing protein		1.02738	1.1089	1.02834	1.86601		1.1869	1.02282	0.927884	1.23856
1132	DN756_06320		DUF1240 domain-containing protein		2.89567	3.86373	2.86892	4.43947		2.49419	3.3711	2.54087	3.16225
1133	DN756_06325		hypothetical protein		10.5003	15.0127	13.1362	14.4049		7.35225	10.0143	10.34	14.0285
1134	DN756_06330		hypothetical protein		3.36795	4.96702	3.60123	3.68716		5.98323	4.65697	5.33189	5.83113
1135	DN756_06335		IS6 family transposase		21.0865	22.6599	23.6097	26.1467		35.7229	33.135	79.2723	51.5103
1136	DN756_06340		hypothetical protein		25.7184	24.8211	24.4512	24.517		73.878	77.1519	62.6693	65.3336
1137	DN756_06345		IS1 family transposase		0.339953	0.428054	0.441625	0.985679		0.791527	0.566282	0.991889	0.886138
1138	DN756_06355		DUF3289 family protein		0.554376	0.494566	0.710533	0.769209		0.388006	0.592701	0.497601	0.281796
1139	DN756_06365	thiD	bifunctional hydroxymethylpyrimidine kinase/phosphomethylpyrimidine kinase		47.7191	40.0968	43.1753	33.7441		53.0802	56.7161	52.6541	49.0712
1140	DN756_06370		hypothetical protein		185.617	180.143	176.292	157.524		248.245	217.328	192.858	168.758
1141	DN756_06375		hypothetical protein		14.0154	12.3092	15.2264	10.5663		61.8532	50.7489	106.849	92.0381
1142	DN756_06380		hypothetical protein		1.15902	0.666591	0.945865	0.435914		2.78596	2.88017	5.99908	4.62193
1143	DN756_06385	yegS	lipid kinase YegS		40.0825	38.465	35.3425	31.6966		42.0759	40.6824	46.3978	41.6518
1144	DN756_06390		U32 family peptidase		258.529	313.16	307.267	324.626		416.257	342.311	354.292	370.082
1145	DN756_06395		DUF1508 domain-containing protein		73.7359	60.225	68.4493	56.1153		43.1352	37.2503	40.3336	38.1461
1146	DN756_06400	baeR	two-component system response regulator BaeR		45.946	45.8473	50.7035	47.0919		53.9984	50.1985	55.5923	55.9604
1147	DN756_06405	baeS	two-component system sensor histidine kinase BaeS		21.1129	17.5838	19.9764	16.5197		18.688	18.8801	19.6144	18.803
1148	DN756_06410		MFS transporter		19.4599	15.1972	16.8395	15.2215		18.5042	18.2489	20.7271	19.564
1149	DN756_06415	mdtC	multidrug transporter subunit MdtC		22.3476	19.9984	21.3001	22.0045		26.5336	26.2398	26.4319	26.5027
1150	DN756_06420		multidrug resistance protein MdtB		18.9413	18.8868	20.3725	19.9198		24.7817	26.6136	22.2098	19.8146
1151	DN756_06425		multidrug resistance protein MdtA		8.59255	7.67517	7.42032	6.93484		7.16758	6.8412	11.6912	7.95003
1152	DN756_06430		ABC transporter ATP-binding protein		31.4038	32.8808	30.8286	28.0209		26.5269	23.399	31.5965	35.287
1153	DN756_06435		PLP-dependent aminotransferase family protein		5.28612	6.84325	5.90876	6.62031		10.0007	10.53	12.2536	8.41234
1154	DN756_06440		4-aminobutyrate--2-oxoglutarate transaminase		2.51582	1.95621	2.62407	2.68533		3.2664	2.82668	2.89765	3.3454
1155	DN756_06445		ABC transporter substrate-binding protein		7.4484	6.20211	6.71772	6.51746		7.26693	6.89764	7.58901	7.85743
1156	DN756_06450		ABC transporter permease		6.80547	5.48061	5.76505	5.81182		9.33337	9.17441	12.8393	8.90115
1157	DN756_06455		ABC transporter permease		5.7446	4.76594	5.46314	5.22457		7.87332	7.53762	7.68345	7.41617
1158	DN756_06460		molecular chaperone		45.995	64.7742	51.1183	70.6191		65.6518	59.3808	56.4329	56.7598
1159	DN756_06465	mgtE	magnesium transporter		173.992	206.78	178.021	202.648		182.764	189.281	219.665	259.815
1160	DN756_06470		DUF2633 family protein		27.2592	33.9569	31.133	31.4939		28.4536	26.1668	34.7864	39.2476
1161	DN756_06475	ppx	exopolyphosphatase		589.524	616.74	555.886	588.447		563.677	548.261	605.965	699.776
1162	DN756_06480	ppk1	polyphosphate kinase 1		807.114	811.668	743.953	736.726		614.468	603.095	696.386	791.846
1163	DN756_06485		ABC transporter permease subunit		40.6807	37.9904	37.9606	45.9621		53.0703	56.5561	49.6101	59.7948
1164	DN756_06490	pstA	phosphate ABC transporter permease PstA		36.6083	38.8886	38.2189	39.9356		42.1132	44.6979	45.4799	47.0042
1165	DN756_06495	pstB	phosphate ABC transporter ATP-binding protein		19.2916	20.0431	17.6816	20.8303		19.1842	22.9207	22.3321	23.0496
1166	DN756_06500		YkgJ family cysteine cluster protein		1.76719	2.62841	2.19704	2.21399		2.00483	2.2841	3.85611	2.4887
1167	DN756_06505	speG	spermidine N1-acetyltransferase		138.07	192.721	133.276	192.685		111.918	208.533	116.267	180.089
1168	DN756_06510		phosphoribosylglycinamide formyltransferase		61.2956	80.9031	77.1374	110.349		164.161	133.35	89.5354	95.6915
1169	DN756_06515		phosphoribosylformylglycinamidine cyclo-ligase		278.405	344.426	320.583	428.91		638.051	482.499	358.02	384.1
1170	DN756_06520		uracil phosphoribosyltransferase		142.366	143.872	146.742	152.416		85.0942	65.0372	73.8599	71.5066
1171	DN756_06525		uracil permease		196.523	200.682	206.452	211.1		134.481	120.469	124.63	101.895
1172	DN756_06530		DnaA regulatory inactivator Hda		113.071	130.786	125.491	116.741		195.511	221.238	254.37	245.284
1173	DN756_06535	arsC	arsenate reductase (glutaredoxin)		111.752	124.68	108.776	118.633		116.324	127.925	135.174	138.694
1174	DN756_06540		M48 family peptidase		438.459	415.71	409.283	380.275		480.726	460.095	548.574	510.413
1175	DN756_06545		AI-2E family transporter		53.0559	49.3357	50.1423	43.0407		53.8534	46.195	58.6002	57.05
1176	DN756_06550		hypothetical protein		8.99886	11.1234	12.2917	11.9397		13.3675	12.8862	13.1241	17.0803
1177	DN756_06555		hypothetical protein		0.964966	0.823846	1.0465	1.27271		0.958571	1.34597	0.537964	1.79714
1178	DN756_06560		thioredoxin-dependent thiol peroxidase		89.0862	91.1715	85.517	83.5411		44.7882	47.5575	51.7476	53.059
1179	DN756_06565		glycine cleavage system transcriptional repressor		188.069	174.592	192.68	155.802		127.597	115.834	145.058	122.209
1180	DN756_06570		4-hydroxy-tetrahydrodipicolinate synthase		463.572	455.517	457.35	449.378		357.637	350.203	386.227	389.317
1181	DN756_06575	bamC	outer membrane protein assembly factor BamC		838.137	816.88	806.202	844.552		737.814	703.798	708.913	724.508
1182	DN756_06580		phosphoribosylaminoimidazolesuccinocarboxamide synthase		250.992	234.218	238.317	251.496		197.364	191.495	170.196	159.03
1183	DN756_06585		hypothetical protein		71.9271	71.4877	74.4542	80.4778		87.1036	79.1634	82.8321	75.5676
1184	DN756_06590		DUF441 domain-containing protein		28.0394	26.1965	24.0329	28.1576		34.0491	34.7086	30.0196	30.3965
1185	DN756_06595		tRNA(Met) cytidine acetyltransferase		85.2336	92.939	83.0446	98.2965		115.583	128.26	104.344	101.927
1186	DN756_06600		YpfN family protein		27.8839	27.7256	29.8113	26.3388		28.2984	28.1571	32.3573	29.19
1187	DN756_06605		D-alanyl-D-alanine carboxypeptidase family protein		93.8062	109.307	104.126	108.112		118.507	117.702	132.711	131.807
1188	DN756_06610	dapE	succinyl-diaminopimelate desuccinylase		192.502	214.325	188.759	206.695		239.028	201.964	225.264	248.393
1189	DN756_06615		ArsC family reductase		39.797	39.2757	41.4148	42.8669		37.0961	31.9715	39.6251	44.3819
1190	DN756_06620		tetratricopeptide repeat protein		17.95	19.5073	18.9047	20.9293		15.9692	14.3098	20.2656	16.5375
1191	DN756_06625		ABC transporter substrate-binding protein		42.4464	19.6261	37.9999	24.6057		16.3909	14.5293	40.5254	57.0933
1192	DN756_06630		iron ABC transporter permease		27.4757	15.3797	391.603	244.158		15.9711	17.0162	359.347	295.242
1193	DN756_06635		ABC transporter ATP-binding protein		18.9568	12.6069	18.9348	15.2308		16.6425	15.8078	20.6285	22.5754
1194	DN756_06645		sulfatase		141.43	107.142	118.395	104.793		143.027	135.382	82.2206	65.2738
1195	DN756_06650		anaerobic sulfatase maturase		12.1962	11.9667	11.7748	10.41		19.0987	19.2218	13.9736	13.9705
1196	DN756_06655		metal-dependent hydrolase		1.98923	1.69561	1.68492	1.71294		1.51448	1.51475	1.24039	1.68406
1197	DN756_06660		hypothetical protein		1.81571	1.84504	1.90914	2.26597		1.54855	1.12595	2.25005	1.94036
1198	DN756_06665	acrD	multidrug efflux RND transporter permease AcrD		9.91071	11.538	10.2554	10.7209		14.2783	12.7015	14.2892	13.055
1199	DN756_06670		hypothetical protein		3.78957	3.37136	2.90869	3.82398		3.80374	4.09134	3.97027	4.05978
1200	DN756_06675		DNA-binding response regulator		123.657	144.62	138.71	135.079		64.052	75.1243	81.0019	78.9517
1201	DN756_06680	napF	ferredoxin-type protein NapF		151.955	165.218	178.463	164.551		60.3148	53.6344	75.1829	49.3122
1202	DN756_06685	napD	chaperone NapD		50.6455	53.8564	59.365	57.7079		15.7703	15.0551	19.4583	13.1946
1203	DN756_06690		periplasmic nitrate reductase subunit alpha		1393.91	1528.3	1528.1	1635.72		337.939	319.064	411.098	336.406
1204	DN756_06695		nitrate reductase cytochrome c-type subunit		309.615	300.516	321.229	329.134		52.4959	49.7583	63.1116	48.6359
1205	DN756_06700	napC	cytochrome c-type protein NapC		199.861	177.109	198.066	191.8		29.7781	24.8784	31.1782	28.1006
1206	DN756_06705	nudK	GDP-mannose pyrophosphatase NudK		89.2416	97.2764	97.9889	95.1693		42.0027	40.9458	50.8846	46.2666
1207	DN756_06710		NADP-dependent oxaloacetate-decarboxylating malate dehydrogenase		2403.81	2323.8	2166.86	2210.66		1142	1493.38	859.886	798.211
1208	DN756_06715		YaiI/YqxD family protein		19.7639	25.2493	23.139	28.0095		45.9173	46.1087	61.253	71.4822
1209	DN756_06720		coproporphyrinogen III oxidase		70.8326	86.9009	75.0018	88.3442		142.306	154.11	181.257	184.692
1210	DN756_06725		N-acetyltransferase		7.22469	6.92098	6.47365	5.59513		7.19349	6.51232	10.9606	8.80225
1211	DN756_06735		hypothetical protein		3.41788	4.38995	4.89286	3.58128		5.06527	3.57635	3.91274	3.61436
1212	DN756_06740		autotransporter outer membrane beta-barrel domain-containing protein		6.80821	6.94182	5.66381	6.90197		7.47404	7.24425	11.2295	14.4672
1213	DN756_06745		YgiW/YdeI family stress tolerance OB fold protein		103.978	89.8335	105.022	88.4051		37.7306	39.2623	31.3986	39.5914
1214	DN756_06750		RpoE-regulated lipoprotein		26.6106	23.4317	22.445	19.5724		28.4058	23.1364	33.2911	29.6205
1215	DN756_06755		Dyp-type peroxidase		330.189	394.036	336.362	321.147		294.568	304.277	329.7	325.166
1216	DN756_06760		N-acetylneuraminate lyase		709.474	865.583	755.17	842.706		95.8341	97.1223	118.697	120.7
1217	DN756_06765		N-acetylmannosamine-6-phosphate 2-epimerase		358.744	449.371	382.748	474.99		49.1244	47.3068	68.9194	61.117
1218	DN756_06775		ROK family protein		125.581	172.014	140.893	164.323		26.6795	25.4234	35.2485	34.9271
1219	DN756_06780		YhcH/YjgK/YiaL family protein		49.1058	66.9227	53.1696	67.4727		12.3348	12.0598	14.6658	17.2708
1220	DN756_06785		hypothetical protein		1.21086	1.62129	1.84371	2.33764		0.826071	0.909115	0.650317	0.425867
1221	DN756_06790		MurR/RpiR family transcriptional regulator		73.5427	70.509	67.1019	64.596		84.0451	84.6985	84.3544	74.5223
1222	DN756_06795		MFS transporter		412.949	401.866	371.431	387.923		75	69.4521	70.5212	60.2105
1223	DN756_06800		sulfate ABC transporter substrate-binding protein		18.4614	23.3583	21.3447	23.1522		22.1539	23.2432	13.1991	15.5161
1224	DN756_06805	cysT	sulfate/thiosulfate ABC transporter permease CysT		19.1211	19.0128	20.3816	16.7171		25.4792	23.468	25.5123	27.2806
1225	DN756_06810	cysW	sulfate/thiosulfate ABC transporter permease CysW		10.9026	11.0483	10.5955	9.73454		14.6088	13.9104	16.3196	15.8483
1226	DN756_06815		sulfate/thiosulfate import ATP-binding protein CysA		38.5169	51.6414	43.3728	47.1319		35.7757	32.0141	39.5493	35.9515
1227	DN756_06820	cysM	cysteine synthase CysM		22.4857	25.3619	24.3707	27.3736		23.155	21.374	24.605	26.0426
1228	DN756_06825		type III secretion protein GogB		9.94697	11.8313	11.7765	14.4956		7.43131	7.49844	5.84953	6.21376
1229	DN756_06830		DNA-binding response regulator		26.4602	33.8669	31.1829	36.0343		36.8906	39.4436	41.5018	40.6373
1230	DN756_06835		sensor histidine kinase		43.8038	38.6165	39.7321	39.1374		56.4957	54.1391	67.118	70.2895
1231	DN756_06840		VWA domain-containing protein		21.5361	22.9475	19.8249	18.1018		36.2558	31.4364	63	63.42
1232	DN756_06845		pyridoxal phosphate-dependent aminotransferase		0.86727	1.18842	1.27297	1.05881		0.621941	1.08079	0.841131	1.07422
1233	DN756_06850		M24 family metallopeptidase		19.6678	17.2446	17.5901	18.6969		21.6603	26.3338	26.978	34.047
1234	DN756_06855		DUF3311 domain-containing protein		2.51151	2.28987	2.01859	2.26661		2.02246	2.82084	2.92928	3.20582
1235	DN756_06860		sodium:solute symporter family protein		10.2169	8.24157	9.29993	8.84087		9.18801	13.1289	14.1399	14.9312
1236	DN756_06865		CoA-disulfide reductase		3.56437	3.61591	3.6894	3.24156		2.40748	3.46732	3.77237	4.24468
1237	DN756_06870		macrolide ABC transporter permease/ATP-binding protein MacB		14.2228	13.1318	14.8343	12.597		14.1864	14.7228	18.1329	17.4124
1238	DN756_06875		efflux RND transporter periplasmic adaptor subunit		7.97881	6.81126	6.76144	5.9015		4.43553	3.25621	5.0617	4.68079
1239	DN756_06880		DNA-binding response regulator		50.1879	48.7827	44.82	42.0719		60.7114	60.7916	66.7928	66.8244
1240	DN756_06885		HAMP domain-containing protein		49.6074	42.7077	43.7428	43.5077		75.7385	67.5079	73.195	70.2427
1241	DN756_06890		PTS glucose transporter subunit IIA		343.86	294.831	323.126	290.067		282.036	268.558	268.769	254.06
1242	DN756_06895	ptsI	phosphoenolpyruvate-protein phosphotransferase PtsI		917.982	1280.03	863.859	1322.88		968.185	1341.04	937.847	1345.05
1243	DN756_06900		HPr family phosphocarrier protein		175.021	168.326	168.693	163.288		142.066	130.893	142.599	128.477
1244	DN756_06905	cysK	cysteine synthase A		489.794	651.526	581.464	643.713		145.106	226.66	150.079	198.292
1245	DN756_06910	cysZ	sulfate transporter CysZ		50.316	53.9489	57.3973	55.5541		71.6043	72.1183	73.7787	82.4645
1246	DN756_06915	zipA	cell division protein ZipA		375.775	309.286	344.41	293.15		426.986	366.064	541.681	423.527
1247	DN756_06920	ligA	NAD-dependent DNA ligase LigA		104.574	118.479	111.469	116.954		175.589	161.476	157.737	174.747
1248	DN756_06925		cytoplasmic protein		7.39295	7.55371	8.24015	8.01486		9.25091	7.65297	8.84476	7.36295
1249	DN756_06930		hypothetical protein		9.78887	7.75108	10.0312	8.53194		8.40203	6.89055	11.3231	7.10535
1250	DN756_06935		nucleotidyltransferase family protein		4.85907	5.62897	4.7647	3.94726		4.92199	3.78621	4.97962	4.89597
1251	DN756_06955		glutamate--tRNA ligase		363.33	401.972	386.532	418.418		546.329	487.3	478.074	484.581
1252	DN756_06995		NupC/NupG family nucleoside CNT transporter		218.991	325.084	238.985	340.194		82.8661	85.0225	105.183	119.317
1253	DN756_07000		divalent metal cation transporter		26.1698	24.6882	26.4822	24.7729		25.1735	23.6138	32.1489	32.8755
1254	DN756_07005		DUF2502 domain-containing protein		4.50227	4.61048	5.27547	5.52024		10.8011	11.9454	7.55891	8.21435
1255	DN756_07010		L-glyceraldehyde 3-phosphate reductase		310.43	255.044	264.154	213.607		401.196	367.888	283.324	243.952
1256	DN756_07015		LysR family transcriptional regulator		24.5679	25.883	26.5373	24.4285		47.242	38.3036	69.9179	54.6225
1257	DN756_07020		multidrug/biocide efflux PACE transporter		11.9675	12.5761	11.6793	11.9614		9.96643	7.93801	9.50201	7.16611
1258	DN756_07025		glucokinase		175.378	181.941	163.665	169.675		114.947	110.742	109.666	123.318
1259	DN756_07030		DUF1479 domain-containing protein		46.2796	35.1375	45.8647	35.9996		47.5852	37.9711	59.1234	50.7938
1260	DN756_07035		alanine transaminase		565.36	520.327	728.895	620.044		248.826	246.459	481.42	431.486
1261	DN756_07040		cytochrome b		31.4216	25.4391	29.2775	22.2706		20.8507	18.5541	23.0225	21.802
1262	DN756_07045		hypothetical protein		10.8182	13.5967	10.836	12.5783		12.7318	12.3613	14.3612	16.4587
1263	DN756_07050		hypothetical protein		6.86593	7.47898	7.59297	7.98635		5.56376	6.76395	4.95478	6.07804
1264	DN756_07055		DUF4810 domain-containing protein		4.55385	5.84333	5.12017	6.59932		5.08941	5.22509	3.17613	6.8587
1265	DN756_07060		lipoprotein		11.2644	13.9702	12.0174	13.3252		11.377	10.225	9.11526	10.7695
1266	DN756_07065		4Fe-4S dicluster domain-containing protein		10.8431	13.9165	13.8412	15.8807		18.9313	18.8499	11.3108	10.7525
1267	DN756_07070		molecular chaperone		35.0632	48.3822	36.5202	46.1453		52.7964	53.6879	35.7988	34.1114
1268	DN756_07075		hypothetical protein		1.45297	0.755727	0.838746	0.803005		1.29048	0.86875	1.9273	1.0779
1269	DN756_07080		diguanylate cyclase		126.946	159.568	120.059	155.263		117.142	132.232	66.8549	53.0797
1270	DN756_07085	dmsB	dimethylsulfoxide reductase subunit B		90.5674	126.418	95.5664	121.572		91.0531	104.416	53.7442	47.4259
1271	DN756_07090		dimethyl sulfoxide reductase subunit A		445.78	616.787	437.354	617.11		490.212	558.879	303.515	313.026
1272	DN756_07095		DUF4225 domain-containing protein		1.44539	2.01831	1.60296	2.27838		0.620638	0.663205	0.83541	0.391426
1273	DN756_07100		Hcp family type VI secretion system effector		10.3534	11.2702	13.9062	13.6249		3.73161	3.52175	5.65615	6.19598
1274	DN756_07105		DUF2127 domain-containing protein		2.99099	3.49755	3.12641	2.9039		3.58143	3.54024	4.43579	6.22511
1275	DN756_07110		ABC transporter ATP-binding protein		15.727	17.5911	21.3446	23.8777		19.5477	21.4865	22.2585	20.0792
1276	DN756_07115		iron ABC transporter permease		128.786	118.814	141.966	141.158		49.7841	54.5405	60.4224	58.822
1277	DN756_07120		iron ABC transporter substrate-binding protein		713.949	615.846	843.247	766.546		182.713	182.821	248.962	200.276
1278	DN756_07125		murein transglycosylase B		117.846	117.492	116.63	113.394		123.442	118.834	120.69	124.07
1279	DN756_07135		DUF1795 domain-containing protein		6.47157	6.34115	6.78533	6.92691		5.2647	5.57891	5.79034	3.91015
1280	DN756_07140		OmpA family protein		9.80172	10.566	10.4689	10.9549		15.1928	11.3422	14.5875	12.4636
1281	DN756_07145		hypothetical protein		4.55806	4.55855	4.76303	5.8423		7.21253	6.48613	6.34336	6.95875
1282	DN756_07150		glycosyltransferase		8.94906	9.70963	64.0773	42.1176		12.5082	12.0282	57.652	48.5188
1283	DN756_07155		fimbrial protein		3.66063	4.16075	7.61829	5.73957		3.97849	4.49309	5.72829	5.55894
1284	DN756_07160		hypothetical protein		3.4692	3.97488	8.84524	8.23755		4.38941	3.73675	7.98105	8.69124
1285	DN756_07165	tssG	type VI secretion system baseplate subunit TssG		1.75518	1.98541	6.09471	5.83769		1.99141	2.77302	6.63027	4.99954
1286	DN756_07170	tssF	type VI secretion system baseplate subunit TssF		2.68225	3.41698	2.3084	2.67479		3.3255	3.24854	3.61725	4.20445
1287	DN756_07175	tssH	type VI secretion system ATPase TssH		6.45846	7.16595	5.86161	6.4483		9.28369	8.88837	10.4702	11.5407
1288	DN756_07180		type 1 fimbrial protein		12.6292	13.4554	15.7156	13.6519		5.05702	6.24607	5.69982	5.95
1289	DN756_07185		pilus assembly protein		0.595273	1.02117	0.685972	0.815418		1.86196	0.918629	1.86917	1.09957
1290	DN756_07190		fimbrial biogenesis outer membrane usher protein		2.68699	3.24718	3.60143	2.80723		5.228	4.33086	5.28581	4.72714
1291	DN756_07195		type 1 fimbrial protein		0.640009	0.851696	0.526001	1.02927		1.31596	1.61138	0.795498	1.07649
1292	DN756_07200	tssB	type VI secretion system contractile sheath small subunit		1.06828	1.70821	1.85356	1.80353		1.6267	3.36762	2.4859	3.06494
1293	DN756_07205	tssC	type VI secretion system contractile sheath large subunit		5.35177	8.34121	5.48761	7.28135		8.1879	11.3361	11.7227	12.9612
1294	DN756_07210		Hcp1 family type VI secretion system effector		2.82109	2.2747	2.28632	1.68788		1.03843	1.2598	1.55018	1.46791
1295	DN756_07215	tssJ	type VI secretion system lipoprotein TssJ		1.10907	0.706681	1.46985	0.432007		1.10966	1.22494	1.35876	1.17933
1296	DN756_07220	tssK	type VI secretion system baseplate subunit TssK		8.06627	8.12289	7.24198	8.1237		13.1064	12.1738	11.5804	14.1024
1297	DN756_07225	tssL	type VI secretion system protein TssL		6.66345	8.32075	5.61279	7.21518		9.65155	12.3776	12.8144	9.76093
1298	DN756_07230	tssM	type VI secretion system membrane subunit TssM		8.39395	9.82766	9.91546	10.4408		15.438	15.8984	17.0088	17.0901
1299	DN756_07235	tssI	type VI secretion system tip protein VgrG		30.8529	34.211	35.7269	36.4151		47.8034	57.4165	49.5955	49.2066
1300	DN756_07240		hypothetical protein		2.92556	2.53525	2.68646	2.30676		4.88399	5.3911	4.46937	3.93397
1301	DN756_07245		TagK domain-containing protein		3.36042	4.01497	4.28502	3.37763		5.82406	5.33637	5.17722	4.47752
1302	DN756_07250		ImpE family T6SS protein Cts1E		5.7135	6.94878	5.70302	6.50755		8.36089	7.42297	8.98032	9.883
1303	DN756_07255		type VI secretion system baseplate subunit TssE		7.57215	9.16373	8.19611	8.54982		7.21809	7.50352	10.7093	13.446
1304	DN756_07260		hypothetical protein		1.75224	2.26766	2.3603	1.92673		2.04966	2.57227	3.59661	3.90484
1305	DN756_07265		alkylphosphonate utilization protein		12.2822	12.9366	13.6117	13.3292		17.1134	24.2509	17.8132	17.9684
1306	DN756_07270		hypothetical protein		3.53009	2.79852	3.70443	4.15988		4.62421	5.40067	4.50869	3.82308
1307	DN756_07275		DUF2207 domain-containing protein		53.0277	49.2958	55.4853	59.9585		69.9166	88.8263	59.9594	85.0882
1308	DN756_07280		LemA family protein		10.3623	12.0756	9.93234	13.2921		10.676	12.6725	9.50788	14.5714
1309	DN756_07290		hypothetical protein		2.17782	2.37324	2.56532	3.46567		3.55033	3.58528	3.76063	4.98827
1310	DN756_07295		cytochrome c biogenesis ATP-binding export protein CcmA		30.0502	32.3868	31.9526	28.9964		24.6359	21.1589	25.8618	21.0655
1311	DN756_07300	ccmB	heme exporter protein CcmB		30.203	33.5647	33.3086	32.4607		34.783	36.1574	36.3332	26.491
1312	DN756_07305		heme ABC transporter permease		25.5959	30.9576	30.9039	33.1382		28.3966	31.2082	27.3126	17.4623
1313	DN756_07310	ccmD	heme exporter protein CcmD		9.62368	14.9741	15.1839	16.1552		10.6934	10.5974	11.1814	7.33523
1314	DN756_07315		cytochrome c-type biogenesis protein CcmE		13.1889	15.5126	17.188	16.4188		11.5967	11.5864	9.21993	7.04438
1315	DN756_07320		heme lyase CcmF/NrfE family subunit		73.6207	85.3085	81.5704	92.0928		60.5091	70.9581	56.4588	43.7773
1316	DN756_07325		thiol:disulfide interchange protein		16.0219	16.3898	17.6998	21.0157		10.6357	13.4028	7.90499	6.07849
1317	DN756_07330		cytochrome c-type biogenesis protein CcmH		8.88796	8.60854	10.6686	12.1392		4.65399	6.47407	3.51258	3.27737
1318	DN756_07335	ccmI	c-type cytochrome biogenesis protein CcmI		66.7181	61.0208	69.9493	65.6495		64.6647	62.1654	61.6653	61.4817
1319	DN756_07340	mlaA	phospholipid-binding lipoprotein MlaA		179.718	183.883	177.721	175.332		166.347	196.057	173.866	195.887
1320	DN756_07345	fadL	long-chain fatty acid transporter FadL		1523.77	752.908	1064.78	809.429		335.634	223.006	316.399	226.28
1321	DN756_07350		DUF406 family protein		485.089	376.524	422.289	367.79		505.564	396.174	426.777	392.77
1322	DN756_07355	fadI	acetyl-CoA C-acyltransferase FadI		433.458	359.49	386.775	351.417		303.176	270.144	352.899	318.769
1323	DN756_07360	fadJ	fatty acid oxidation complex subunit alpha FadJ		871.893	667.387	790.576	658.624		511.988	445.546	552.659	460.071
1324	DN756_07365	sixA	phosphohistidine phosphatase SixA		202.244	165.022	174.988	145.027		266.006	268.666	272.462	254.708
1325	DN756_07370	smrB	endonuclease SmrB		22.5797	25.5114	23.8407	26.7692		19.4035	20.5356	19.2983	21.1055
1326	DN756_07375		50S ribosomal protein L3 N(5)-glutamine methyltransferase		419.415	429.317	409.617	414.846		471.37	439.334	479.091	469.505
1327	DN756_07380		chorismate synthase		333.596	329.046	311.232	304.411		337.371	321.609	361.298	394.87
1328	DN756_07385		penicillin-insensitive murein endopeptidase		132.862	156.128	130.62	163.286		208.091	223.18	213.849	290.803
1329	DN756_07390		hypothetical protein		58.3398	66.2438	65.275	75.4096		99.6517	97.9474	99.0594	106.532
1330	DN756_07395		elongation factor P hydroxylase		67.5927	66.6195	62.6822	69.1348		75.8091	77.7367	78.1436	78.5239
1331	DN756_07400		YfcL family protein		55.234	61.1436	59.251	66.0164		62.6616	63.5591	68.198	66.27
1332	DN756_07405	mnmC	bifunctional tRNA (5-methylaminomethyl-2-thiouridine)(34)-methyltransferase MnmD/FAD-dependent 5-carboxymethylaminomethyl-2-thiouridine(34) oxidoreductase MnmC		89.9044	108.11	87.7333	122.439		111.368	105.519	108.957	117.846
1333	DN756_07410		beta-ketoacyl-ACP synthase I		449.315	716.541	478.136	830.156		691.328	789.076	824.337	879.524
1334	DN756_07415		aspartate/glutamate racemase family protein		4.17059	4.10808	3.62991	4.56807		3.39844	3.36773	5.59349	4.16444
1335	DN756_07420		type 1 fimbrial protein		0.591535	0.69745	0.574854	0.778005		0.489863	0.581591	0.368381	0.356095
1336	DN756_07425		flagella biosynthesis regulator Flk		38.772	42.9094	44.2298	37.761		41.2589	35.9206	56.2516	47.8838
1337	DN756_07430		DMT family transporter		14.1491	15.0969	16.8203	16.0254		17.29	16.5528	20.7614	14.6204
1338	DN756_07435		AraC family transcriptional regulator		102.872	96.2939	94.2902	84.9689		88.489	86.647	97.0284	86.7261
1339	DN756_07440		erythronate-4-phosphate dehydrogenase		209.4	222.767	215.221	251.489		230.823	242.498	218.675	219.729
1340	DN756_07445		aspartate-semialdehyde dehydrogenase		168.104	180.839	180.107	193.666		175.526	165.304	137.055	124.449
1341	DN756_07450	truA	tRNA pseudouridine(38-40) synthase TruA		91.8648	96.7036	98.2425	106.913		94.902	90.5667	80.1731	67.9159
1342	DN756_07455		DedA family protein		88.6708	83.3389	93.6167	99.8272		87.8473	84.8085	69.7594	61.1631
1343	DN756_07460		acetyl-CoA carboxylase carboxyl transferase subunit beta		544.591	532.756	549.203	541.927		678.625	624.542	659.107	560.996
1344	DN756_07465		bifunctional tetrahydrofolate synthase/dihydrofolate synthase		345.77	335.204	339.055	353.636		439.425	415.74	384.631	345.978
1345	DN756_07470	dedD	cell division protein DedD		88.4613	84.5766	91.839	90.6606		95.1491	90.3674	92.2369	71.0616
1346	DN756_07475		colicin V production protein		87.0796	106.358	104.139	138.108		145.573	119.409	75.4532	84.576
1347	DN756_07480		amidophosphoribosyltransferase		337.04	413.216	369.829	525.088		513.594	439.843	263.579	263.65
1348	DN756_07485		UbiX family flavin prenyltransferase		42.4188	45.0243	48.9223	51.2507		61.7127	59.4205	86.6164	64.9441
1349	DN756_07490	hisJ	histidine ABC transporter substrate-binding protein HisJ		161.16	92.89	135.158	94.2146		245.725	195.276	270.458	216.147
1350	DN756_07495	hisQ	histidine ABC transporter permease HisQ		23.8747	15.0668	22.9346	17.5945		46.9764	40.265	53.0105	53.3043
1351	DN756_07500	hisM	histidine ABC transporter permease HisM		18.9383	14.0219	20.4401	14.8101		40.3105	31.6358	43.6752	39.4531
1352	DN756_07505	hisP	histidine ABC transporter ATP-binding protein HisP		23.4843	14.6225	22.0593	15.1826		35.9951	30.9091	43.3866	38.6587
1353	DN756_07510		TIGR01777 family protein		703.558	581.143	595.864	544.553		543.349	574.848	331.557	353.658
1354	DN756_07515		EAL domain-containing protein		2.41214	2.35718	2.36062	2.06098		2.48212	2.7956	3.0469	2.97287
1355	DN756_07520		phosphodiesterase		80.0358	80.8247	84.5079	75.2419		101.839	98.0121	88.4042	96.1039
1356	DN756_07525		NUDIX hydrolase		33.1157	33.2287	35.2746	34.2785		37.6692	34.7344	28.9604	33.4443
1357	DN756_07530		PTS ascorbate transporter subunit IIC		130.232	89.8447	102.844	77.0126		128.438	89.8844	58.0984	45.3936
1358	DN756_07535		PTS sugar transporter subunit IIB		27.8153	18.3233	25.3721	12.8073		21.7929	12.4421	9.0663	6.40269
1359	DN756_07540		PTS sugar transporter subunit IIA		33.8278	19.6471	28.3298	17.8263		25.9198	15.0579	11.8624	6.40804
1360	DN756_07545		LacI family DNA-binding transcriptional regulator		40.331	30.2423	33.6663	23.5184		30.8116	28.3249	27.2849	21.8477
1361	DN756_07550		phosphate acetyltransferase		1379.23	1716.05	1561.43	1813.33		1645.08	1701.55	1493.81	1250.45
1362	DN756_07555		acetate kinase		1360.99	1646.83	1474.36	1631.2		1585.86	1733.64	1891.14	1693.94
1363	DN756_07560		hypothetical protein		30.8189	47.1817	36.6371	48.82		26.8157	30.2319	31.5252	29.3376
1364	DN756_07565		DUF412 domain-containing protein		27.4353	28.238	31.0213	30.2625		46.8284	36.521	60.7457	56.5823
1365	DN756_07570		YfbU family protein		474.478	530.79	474.114	514.746		565.506	571.938	579.307	522.06
1366	DN756_07575		sugar phosphatase		617.673	759.301	610.708	700.481		749.747	939.778	783.283	797.768
1367	DN756_07580		SLC13 family permease		278.371	250.01	242.696	217.842		291.409	296.435	320.433	322.473
1368	DN756_07590		5'-deoxynucleotidase		21.4963	20.4671	23.48	22.9414		22.9525	22.6641	22.96	19.6238
1369	DN756_07595		pyridoxal phosphate-dependent aminotransferase		89.2434	95.9963	101.284	106.14		106.829	102.981	94.2974	95.0472
1370	DN756_07600	lrhA	transcriptional regulator LrhA		40.7789	37.9379	36.623	38.6621		49.4895	53.857	44.4022	50.2863
1371	DN756_07605		NADH-quinone oxidoreductase subunit A		587.378	551.172	628.764	555.931		928.506	849.882	1072.76	994.12
1372	DN756_07610		NADH-quinone oxidoreductase subunit B		605.241	613.41	644.445	637.929		899.117	835.037	1009.28	1066.5
1373	DN756_07615		NADH-quinone oxidoreductase subunit C/D		980.782	1085.98	1068.34	1190.37		1529.33	1496.69	1667.77	1682.1
1374	DN756_07620	nuoE	NADH-quinone oxidoreductase subunit NuoE		297.406	324.64	327.585	348.987		366.199	357.808	448.246	368.82
1375	DN756_07625	nuoF	NADH-quinone oxidoreductase subunit NuoF		605.381	644.009	647.628	707.815		658.782	702.128	741.924	699.408
1376	DN756_07630	nuoG	NADH-quinone oxidoreductase subunit NuoG		1265.21	1301.41	1294.08	1425.95		1322.14	1531.32	1473.21	1487.2
1377	DN756_07635	nuoH	NADH-quinone oxidoreductase subunit NuoH		387.241	385.111	392.129	408.285		344.476	440.492	380.017	325.693
1378	DN756_07640	nuoI	NADH-quinone oxidoreductase subunit NuoI		95.2078	100.408	103.627	103.96		80.2215	102.494	93.6845	81.0996
1379	DN756_07645		NADH-quinone oxidoreductase subunit J		146.965	142.021	158.74	166.417		119.98	151.356	127.579	126.253
1380	DN756_07650		NADH-quinone oxidoreductase subunit K		60.0759	65.9636	64.8962	68.5646		46.3476	63.801	55.6077	59.2668
1381	DN756_07655		NADH-quinone oxidoreductase subunit L		562.606	620.082	586.41	663.541		461.039	641.827	573.318	635.725
1382	DN756_07660		NADH-quinone oxidoreductase subunit M		492.377	527.981	500.531	562.192		370.721	459.871	459.221	450.079
1383	DN756_07665		NADH-quinone oxidoreductase subunit N		518.503	609.277	529.424	648.628		365.664	543.62	486.236	516.947
1384	DN756_07670		hypothetical protein		10.3469	11.8253	11.8266	11.1073		9.34796	9.32186	13.1687	12.0866
1385	DN756_07675		DUF386 family protein		33.0418	44.0219	35.8746	37.8827		29.3575	34.2535	17.204	19.4537
1386	DN756_07680		gluconokinase		24.3212	31.9462	22.6934	29.602		17.1281	25.8596	12.5769	14.0444
1387	DN756_07685		gluconate 5-dehydrogenase		64.5157	69.404	57.0279	60.2444		34.7649	48.3418	24.1132	20.9943
1388	DN756_07690		glycoside hydrolase family 10 protein		18.5623	26.3904	21.2342	27.3405		18.7967	23.7939	19.2088	27.7734
1389	DN756_07700		LacI family DNA-binding transcriptional regulator		44.3293	51.261	44.986	49.5973		40.9024	40.0001	48.231	56.37
1390	DN756_07705		2-hydroxyacid dehydrogenase		26.0168	32.6231	25.7647	25.8128		24.3819	28.3636	19.1882	17.9597
1391	DN756_07710		MFS transporter		1.00443	1.33004	0.886416	2.02304		1.08849	1.7242	1.40048	0.852625
1392	DN756_07715		heme-degrading domain-containing protein		0.769276	1.09102	0.49471	0.958176		1.20892	0.587441	1.30093	1.24182
1393	DN756_07720		phosphogluconate dehydratase		5.05971	6.05472	4.18645	5.39618		5.70618	4.95831	6.84819	5.17112
1394	DN756_07735		DUF883 domain-containing protein		7.40847	6.94248	8.21972	6.88846		4.28321	4.67352	3.70113	3.52614
1395	DN756_07740		protein RhiA		1.16128	1.85286	1.55434	1.76101		1.5335	2.29521	1.90787	2.61729
1396	DN756_07745		hypothetical protein		0.471901	0.705482	0.585101	0.790651		0.851551	0.707173	0.890986	1.46472
1397	DN756_07750	menF	isochorismate synthase MenF		114.117	145.148	125.514	152.749		133.208	131.026	101.022	96.2558
1398	DN756_07755		2-succinyl-5-enolpyruvyl-6-hydroxy-3-cyclohexene-1-carboxylate synthase		199.449	209.633	188.408	206.662		262.831	287.784	234.079	189.046
1399	DN756_07760		2-succinyl-6-hydroxy-2,4-cyclohexadiene-1-carboxylate synthase		125.072	122.609	131.184	136.826		163.552	171.254	118.166	103.837
1400	DN756_07765	menB	1,4-dihydroxy-2-naphthoyl-CoA synthase		205.036	190.985	213.185	206.678		220.601	239.346	170.449	149.121
1401	DN756_07770		o-succinylbenzoate synthase		135.918	140.394	136.573	149.921		147.074	181.518	122.68	111.956
1402	DN756_07775		o-succinylbenzoate--CoA ligase		103.987	107.217	118.009	139.546		135.034	182.081	109.986	100.076
1403	DN756_07780	ybiB	DNA-binding protein YbiB		83.2161	81.4316	79.8296	90.6682		91.3181	98.3466	73.115	72.3126
1404	DN756_07785		hypothetical protein		2.91568	3.08811	3.97109	3.40466		7.65443	8.05372	7.87457	6.19594
1405	DN756_07790		DUF1471 domain-containing protein		3.86974	4.74422	4.17289	4.41057		3.77047	4.34493	5.92422	5.11126
1406	DN756_07795		ribosomal RNA large subunit methyltransferase F		55.5971	62.2107	60.1872	64.2638		88.9508	72.789	77.9205	86.9335
1407	DN756_07800		hypothetical protein		0.588956	0.88916	1.17115	0.666541		1.96245	1.40294	1.28783	1.23949
1408	DN756_07805		PAS domain S-box protein		8.74549	8.36745	6.50961	7.11593		8.03679	10.5384	11.1921	10.4036
1409	DN756_07810	glnQ	glutamine ABC transporter ATP-binding protein GlnQ		43.2066	34.3168	45.3607	38.8392		83.3307	49.9556	77.28	60.3714
1410	DN756_07815	glnP	glutamine ABC transporter permease GlnP		51.888	42.2194	52.5678	40.4435		94.9087	60.6058	100.453	78.1742
1411	DN756_07820	glnH	glutamine ABC transporter substrate-binding protein GlnH		135.381	111.775	135.746	103.818		190.309	107.533	200.271	143.882
1412	DN756_07830		transporter		150.782	107.702	126.183	102.622		164.736	150.579	79.6165	69.424
1413	DN756_07835		DNA starvation/stationary phase protection protein		169.671	141.632	167.039	138.999		207.832	203.078	234.792	213.944
1414	DN756_07840		trans-aconitate 2-methyltransferase		13.2368	13.8077	15.0598	15.9007		15.0728	14.1609	18.3258	20.7458
1415	DN756_07845		GNAT family N-acetyltransferase		14.2121	15.3467	14.0725	17.598		18.3085	15.8701	20.3786	20.4806
1416	DN756_07850	rhtA	threonine/homoserine exporter RhtA		33.7084	34.0625	36.0973	33.394		31.8845	28.7642	45.4365	37.3159
1417	DN756_07855	ompX	outer membrane protein OmpX		929.753	1382.92	1366.99	1532.02		341.533	460.154	275.589	369.977
1418	DN756_07860		cation diffusion facilitator family transporter		1.09696	1.1103	1.86309	1.55765		1.73721	2.63202	1.82835	1.70165
1419	DN756_07875		erythritol/L-threitol dehydrogenase		1.08807	0.54963	0.479048	0.505369		1.97028	1.76386	3.35429	2.29111
1420	DN756_07880		LacI family transcriptional regulator		1.11459	1.00773	1.11323	1.15524		2.03715	1.30543	3.02898	1.9182
1421	DN756_07885		sugar ABC transporter ATP-binding protein		2.18871	1.6239	1.52389	1.83431		3.81058	2.86185	3.99602	4.23195
1422	DN756_07890		ABC transporter permease		2.66219	2.98758	1.79296	2.32511		3.90299	4.22661	3.67914	3.92124
1423	DN756_07895		LacI family transcriptional regulator		51.4026	53.0571	58.9451	52.3044		66.1457	68.4673	71.9068	75.6378
1424	DN756_07900		LysR family transcriptional regulator		27.1233	24.4319	23.4714	18.6305		37.8863	34.5567	37.5826	22.0925
1425	DN756_07905		tartrate dehydrogenase		1.96408	2.97097	2.32754	2.85298		2.83346	2.50046	3.65008	4.79709
1426	DN756_07910		hypothetical protein		2.53709	1.74065	3.17883	1.95371		2.40877	2.59313	4.99408	1.66725
1427	DN756_07915		BCCT family transporter		3.67327	2.02086	3.43124	2.2514		4.14557	3.9625	3.70415	3.91942
1428	DN756_07920		ring-hydroxylating oxygenase subunit alpha		17.7639	16.3581	14.104	15.3616		17.1674	17.2669	19.2112	16.4084
1429	DN756_07925		oxidoreductase		4.13963	4.17416	4.01753	3.19577		4.02947	3.9992	6.22272	5.38281
1430	DN756_07930		ShlB/FhaC/HecB family hemolysin secretion/activation protein		1.2816	1.71543	1.8174	2.04408		2.11181	2.48805	2.49313	2.94433
1431	DN756_07935		filamentous hemagglutinin N-terminal domain-containing protein		14.3895	16.1211	15.6035	17.1802		15.6823	20.0993	18.4701	17.9385
1432	DN756_07940		hypothetical protein		3.64052	4.3677	4.68784	5.08614		4.20461	3.02543	2.07128	4.15847
1433	DN756_07950		transposase		45.6669	35.2708	38.7363	33.7873		44.3588	39.8494	42.2063	40.0078
1434	DN756_07955		hypothetical protein		20.9281	19.1879	17.9639	16.9577		20.6802	19.2946	25.4932	21.0241
1435	DN756_07960		hypothetical protein		0.796803	1.04282	1.02356	0.74835		1.50195	1.12784	0.568536	0.970084
1436	DN756_07965		IS256 family transposase		4.66148	5.17192	4.54378	5.57029		2.09411	3.48375	3.73818	4.04987
1437	DN756_07970		type I toxin-antitoxin system SymE family toxin		0.869905	0.76919	0.951647	1.12144		1.08332	1.13227	0.945652	0.923769
1438	DN756_07975		XRE family transcriptional regulator		1.10238	0.950649	1.33049	1.60718		1.51797	1.18966	1.34476	1.38129
1439	DN756_07980		hypothetical protein		1.18912	0.676637	0.92692	0.748466		1.37292	0.96372	1.23768	0.53097
1440	DN756_07985		hypothetical protein		10.426	11.2975	10.8003	10.6433		10.1823	12.7339	13.6592	12.9686
1441	DN756_07990		ABC transporter ATP-binding protein		10.7756	12.9762	12.7482	12.9027		6.7256	5.03337	6.45044	5.9418
1442	DN756_07995		phosphomannomutase/phosphoglucomutase		132.123	144.25	131.245	137.298		90.9505	87.8194	96.0176	90.8578
1443	DN756_08000		LacI family DNA-binding transcriptional regulator		68.0077	68.2785	61.055	64.6387		45.5	50.2846	51.3174	48.2252
1444	DN756_08005		carbohydrate ABC transporter substrate-binding protein		14.324	12.271	14.4529	11.7562		3.91334	3.58398	5.0117	4.64939
1445	DN756_08010		sugar ABC transporter permease		2.36756	2.65986	2.66679	1.83857		0.868383	0.469243	1.57157	1.07879
1446	DN756_08015		carbohydrate ABC transporter permease		2.16361	1.92372	2.28612	2.01256		0.764807	0.842687	0.987973	1.16979
1447	DN756_08020		glycosidase		7.81593	8.05292	6.88069	8.60662		4.71091	4.50746	5.99215	6.63328
1448	DN756_08025		DUF1861 family protein		5.80414	6.56589	7.00641	6.87028		3.07476	4.74987	5.6578	3.94421
1449	DN756_08030		hypothetical protein		1.24702	1.35187	1.15244	1.23466		0.335348	0.401397	0.625917	0.994877
1450	DN756_08035		hypothetical protein		6.13114	7.47722	4.953	8.73442		7.06661	8.92649	9.53485	9.00986
1451	DN756_08045		miniconductance mechanosensitive channel		38.2388	37.3794	42.4085	47.5069		21.8147	20.027	20.5816	21.4955
1452	DN756_08050	cas1f	type I-F CRISPR-associated endonuclease Cas1		54.0652	57.4725	49.1159	52.025		26.5788	28.9477	22.5734	27.0388
1453	DN756_08055	cas3f	type I-F CRISPR-associated helicase Cas3		115.512	136.701	110.645	144.496		71.8821	79.6171	59.9424	65.3143
1454	DN756_08060	csy1	type I-F CRISPR-associated protein Csy1		98.4471	108.597	94.9856	114.745		64.2763	71.5466	58.4321	65.8815
1455	DN756_08065	csy2	type I-F CRISPR-associated protein Csy2		71.3056	73.5894	69.065	79.5312		44.9661	57.7475	47.4742	47.449
1456	DN756_08070	csy3	type I-F CRISPR-associated protein Csy3		89.4995	90.6049	90.7303	93.9254		49.6603	61.5893	50.4722	52.7539
1457	DN756_08075	cas6f	type I-F CRISPR-associated endoribonuclease Cas6/Csy4		65.6116	57.9386	58.006	61.4759		41.3673	51.3952	36.6963	35.6364
1458	DN756_08080		aldo/keto reductase		4.41137	4.11354	3.83795	4.38109		4.90946	4.67552	5.33204	4.52291
1459	DN756_08085	fae	formaldehyde-activating enzyme		1.82102	2.71219	1.66713	1.90365		1.94308	2.00723	1.60606	2.66762
1460	DN756_08090		MFS transporter		2.62067	2.96595	2.80699	2.43908		3.21286	2.85571	3.56845	3.83637
1461	DN756_08095		hypothetical protein		3.60426	2.99841	4.01493	2.97674		3.39156	2.12814	2.8978	4.19933
1462	DN756_08100		LysR family transcriptional regulator		17.7516	19.196	16.9052	17.9451		17.9714	18.5766	18.4896	22.5251
1463	DN756_08105		LuxR family transcriptional regulator		42.8556	50.9341	48.3382	50.6623		51.9039	57.7747	85.2616	68.7727
1464	DN756_08110		acyl-homoserine-lactone synthase		80.9395	106.679	91.0141	97.8158		90.256	107.062	87.6721	89.7435
1465	DN756_08115		DMT family transporter		5.01197	6.12315	5.03326	4.56137		2.78131	2.64396	2.84931	3.23933
1466	DN756_08120		potassium/proton antiporter		223.474	227.537	229.266	212.604		341.586	297.334	386.693	398.738
1467	DN756_08125		hypothetical protein		14.2526	14.113	15.288	15.0261		13.2786	10.1624	9.53033	10.5642
1468	DN756_08140		glucan biosynthesis protein G		80.5389	82.4084	87.3448	87.4573		69.3943	85.1499	67.489	82.78
1469	DN756_08145	mdoH	glucans biosynthesis glucosyltransferase MdoH		82.7003	90.1277	92.6426	103.74		81.6503	107.065	76.7125	97.7744
1470	DN756_08150		YceK/YidQ family lipoprotein		4.9856	5.06113	5.71988	5.47543		7.3083	7.2186	7.87276	9.57119
1471	DN756_08155		MFS transporter		77.9612	91.7605	78.4264	93.3522		56.6179	56.0449	57.9666	69.9049
1472	DN756_08160	lpxL	LpxL/LpxP family Kdo(2)-lipid IV(A) lauroyl/palmitoleoyl acyltransferase		18.529	16.348	15.7337	15.4417		19.2106	17.0521	22.7277	16.6502
1473	DN756_08165		hypothetical protein		7.9938	7.00733	8.40542	6.17816		13.967	10.8823	15.8642	15.3168
1474	DN756_08170		hypothetical protein		2.09645	1.35608	2.57387	2.02328		4.82188	3.97615	3.99737	3.90929
1475	DN756_08175		rhodanese-related sulfurtransferase		68.2544	70.0867	73.5232	79.321		168.32	144.685	131.517	146.639
1476	DN756_08180		AI-2E family transporter		74.255	85.3265	79.5248	89.3678		87.3069	92.9841	80.8492	100.481
1477	DN756_08185		DUF2770 domain-containing protein		4.70596	3.40581	6.22677	5.68898		2.31551	2.87645	2.77356	2.98419
1478	DN756_08190		LuxR family transcriptional regulator		42.123	39.381	53.6597	56.2824		38.8784	43.7724	64.3157	61.1802
1479	DN756_08195		N-methyl-L-tryptophan oxidase		85.5303	101.666	86.6056	100.426		76.809	62.5638	94.6631	102.643
1480	DN756_08200	bssS	biofilm formation regulator BssS		555.835	280.764	458.886	236.911		224.29	143.63	200.934	143.897
1481	DN756_08205		hypothetical protein		0.940065	1.3711	1.14303	0.838605		1.82135	2.0506	2.07504	2.56385
1482	DN756_08210		DNA damage-inducible protein I		51.3463	43.1657	48.544	42.4877		30.1318	28.9664	29.1454	27.4014
1483	DN756_08215		dihydroorotase		156.524	186.364	180.779	206.665		218.478	200.462	190.567	191.651
1484	DN756_08220		antibiotic biosynthesis monooxygenase		2.99356	3.5599	3.91758	3.29267		2.51626	2.42139	2.87732	2.4193
1485	DN756_08225		IS3 family transposase		1.73639	1.53213	1.98644	1.29334		3.88005	2.91681	4.40461	5.03892
1486	DN756_08230		ribonuclease E		1327.28	1887.94	1335.51	2061.62		2102.6	2276.92	2206.94	2450.58
1487	DN756_08240	rluC	23S rRNA pseudouridine(955/2504/2580) synthase RluC		62.8638	68.6983	72.5287	78.0567		89.3093	78.1856	66.9331	85.0258
1488	DN756_08245		IS200/IS605-like element IS1541B family transposase		0.758064	1.5039	1.21889	1.40271		1.80968	2.09972	1.93754	1.8393
1489	DN756_08250		septum formation inhibitor Maf		7.82511	7.54253	8.78299	8.83989		6.51113	6.82937	7.92593	8.81336
1490	DN756_08255	yceD	23S rRNA accumulation protein YceD		2312.08	1993.81	2576.77	2075.66		1820.7	1822.09	1392.97	1367.98
1491	DN756_08260		50S ribosomal protein L32		288.534	207.231	307.415	230.643		192.908	189.359	161.734	146.144
1492	DN756_08265	plsX	phosphate acyltransferase PlsX		215.903	262.918	294.356	334.255		464.075	532.599	364.08	395.682
1493	DN756_08270		3-oxoacyl-ACP synthase III		309.704	334.479	345.392	386.429		453.113	529.774	422.345	382.506
1494	DN756_08275	fabD	[acyl-carrier-protein] S-malonyltransferase		352.695	399.132	388.665	443.637		443.675	491.364	406.242	398.945
1495	DN756_08280	fabG	3-oxoacyl-ACP reductase FabG		753.512	756.407	819.274	821.138		849.348	929.542	697.151	674.308
1496	DN756_08285		acyl carrier protein		337.281	301.887	356.984	336.054		325.782	309.322	263.935	269.968
1497	DN756_08290		beta-ketoacyl-ACP synthase II		375.156	445.438	445.492	533.079		564.74	642.359	436.893	446.756
1498	DN756_08295		aminodeoxychorismate lyase		32.0364	31.6844	36.6569	39.758		39.4427	42.6353	40.9257	40.0845
1499	DN756_08300	mltG	endolytic transglycosylase MltG		48.3665	43.9615	50.2845	47.2387		67.0149	59.3584	73.964	64.0566
1500	DN756_08305		thymidylate kinase		72.3632	65.0612	65.8582	64.858		93.132	88.4586	107.898	102.407
1501	DN756_08310		DNA polymerase III subunit delta'		70.9449	72.3987	68.6918	71.2311		116.423	124.044	136.563	138.937
1502	DN756_08315		metal-dependent hydrolase		64.3633	75.6887	74.2229	80.6358		141.567	143.969	151.592	146.887
1503	DN756_08320		PTS glucose transporter subunit IIBC		82.506	62.4532	80.0542	61.7175		113.757	89.3145	114.652	71.8397
1504	DN756_08325		shikimate 5-dehydrogenase		219.003	225.853	209.239	213.783		147.21	153.976	175.078	171.678
1505	DN756_08330		purine nucleoside phosphoramidase		56.1707	58.9458	61.8859	57.0217		44.1345	43.3615	51.349	49.3527
1506	DN756_08335		DUF1425 domain-containing protein		77.2257	86.4171	84.2406	81.7952		82.4112	86.6984	83.7188	81.9478
1507	DN756_08340	lpoB	penicillin-binding protein activator LpoB		77.9371	84.4771	76.6856	80.115		78.9183	82.2005	75.1448	80.4372
1508	DN756_08345	thiK	thiamine kinase		60.4171	69.9176	63.5822	75.6883		77.609	93.1122	78.6948	76.7583
1509	DN756_08350		beta-N-acetylhexosaminidase		78.2277	83.5043	77.2318	92.1637		92.6123	95.0738	82.5629	72.4487
1510	DN756_08355		alpha/beta hydrolase		39.0497	37.1164	38.638	38.9212		52.6688	45.0457	45.8153	35.386
1511	DN756_08360		NAD(P)/FAD-dependent oxidoreductase		101.274	145.732	114.505	141.581		132.63	113.022	150.015	159.117
1512	DN756_08365		hypothetical protein		0.879959	1.41456	1.57884	1.22627		0.267598	1.14344	0.800922	1.13806
1513	DN756_08375		glycine zipper 2TM domain-containing protein		25.7559	16.0968	25.7916	16.8781		12.5372	12.5366	12.9482	12.7899
1514	DN756_08380		transcription-repair coupling factor		398.679	485.116	455.535	547.215		647.771	590.828	639.751	577.546
1515	DN756_08385	lolC	lipoprotein-releasing ABC transporter permease subunit LolC		146.362	158.945	172.428	188.218		176.838	164.366	164.9	167.974
1516	DN756_08390	lolD	lipoprotein-releasing ABC transporter ATP-binding protein LolD		72.8184	79.1311	83.0505	100.877		77.3935	83.0732	82.7039	71.2435
1517	DN756_08395	lolE	lipoprotein-releasing ABC transporter permease subunit LolE		119.866	126.138	138.301	148.738		119.64	125.172	115.493	89.7943
1518	DN756_08400		N-acetylglucosamine kinase		99.3632	96.0398	102.179	109.015		91.5978	101.282	84.8071	76.0444
1519	DN756_08405		N-acetylglucosamine kinase		22.5962	21.9397	23.843	23.243		20.6776	20.3659	17.0142	17.127
1520	DN756_08410		NAD-dependent protein deacylase		110.45	104.306	115.312	114.151		80.9997	91.1453	86.3153	78.3689
1521	DN756_08415	pepT	peptidase T		912.439	853.462	834.048	752.43		761.767	815.3	855.667	820.563
1522	DN756_08420		cupin domain-containing protein		301.593	276.338	284.459	274.409		480.108	464.294	401.468	363.857
1523	DN756_08425	phoQ	two-component system sensor histidine kinase PhoQ		186.772	154.853	186.503	148.755		234.459	233.753	284.179	248.761
1524	DN756_08430	phoP	two-component system response regulator PhoP		490.416	381.806	447.406	348.627		394.943	377.862	510.809	310.061
1525	DN756_08435		porin family protein		56.3972	79.1452	72.798	106.233		12.7218	13.0798	12.0754	11.4614
1526	DN756_08440		adenylosuccinate lyase		291.232	345.496	342.035	400.406		344.423	367.304	247.479	210.359
1527	DN756_08445	hflD	lysogenization regulator HflD		116.177	138.735	136.011	161.298		184.269	186.221	145.625	135.324
1528	DN756_08450	mnmA	tRNA 2-thiouridine(34) synthase MnmA		230.58	266.016	258.624	293.408		407.898	400.111	345.655	358.952
1529	DN756_08455		NUDIX hydrolase		61.4157	62.635	64.2423	64.4352		66.9541	72.358	73.5834	73.8721
1530	DN756_08460	rluE	23S rRNA pseudouridine(2457) synthase RluE		54.0387	55.9951	55.812	52.1609		56.4998	65.2237	61.8498	57.7024
1531	DN756_08465		NADP-dependent isocitrate dehydrogenase		1906.16	1791.92	1955.01	1951.06		1087.68	1141.63	1288.28	1364.79
1532	DN756_08470		LacI family DNA-binding transcriptional regulator		49.4979	37.7391	42.6549	35.5147		35.4113	31.864	41.3813	40.5048
1533	DN756_08475		hypothetical protein		53.1935	57.7547	49.9892	58.4103		24.7753	25.0003	31.2933	34.0187
1534	DN756_08480		PAS domain S-box protein		5.06465	5.2394	5.05355	4.62085		4.12524	4.78657	6.97906	6.24586
1535	DN756_08485		SDR family oxidoreductase		79.9062	99.4882	78.0686	98.9816		86.3054	99.7904	110.066	112.247
1536	DN756_08490		transcriptional regulator		3.68548	4.61512	4.4198	4.38329		7.39336	7.82826	6.52484	6.87648
1537	DN756_08495		AppA family phytase/histidine-type acid phosphatase		17.079	15.385	17.6204	13.6369		14.2516	13.8283	19.0171	17.756
1538	DN756_08500	ydfZ	putative selenium delivery protein YdfZ		34.3809	32.7595	31.185	29.2741		28.9134	27.217	31.9433	36.8847
1539	DN756_08505		hypothetical protein		372.259	325.668	352.488	300.772		334.209	315.182	339.253	279.128
1540	DN756_08510		Lrp/AsnC family transcriptional regulator		79.7305	65.7739	69.7506	59.5167		32.2363	31.2555	28.6838	18.7479
1541	DN756_08515		hypothetical protein		56.2686	46.3979	55.1188	45.666		72.5443	66.2002	74.1438	58.4758
1542	DN756_08520		NAD(P)H-quinone oxidoreductase		104.89	137.618	106.866	128.683		90.7942	118.756	104.177	120.966
1543	DN756_08525		beta-galactosidase		291.575	279.161	278.827	281.496		347.136	296.656	296.787	251.425
1544	DN756_08530		cold-shock protein		943.971	1343	1263.75	1776.45		1507.64	2059.99	1214.03	1306.78
1545	DN756_08535	dsrB	protein DsrB		4.37073	4.19905	5.42446	6.34835		7.51679	6.3784	4.99017	5.53263
1546	DN756_08540		HAMP domain-containing protein		3.10272	3.12598	3.142	2.72577		2.67462	2.5244	3.62869	3.59228
1547	DN756_08545		MgtC family protein		8.82674	8.41728	9.44024	10.4319		15.2606	7.96655	5.03476	8.98456
1548	DN756_08550	mgtA	magnesium-translocating P-type ATPase		27.3481	35.0091	36.9135	39.7548		12.6503	15.068	11.9992	13.2815
1549	DN756_08555	flhD	flagellar transcriptional regulator FlhD		5.72782	5.16707	5.83265	4.27485		16.9618	8.64341	15.877	13.6811
1550	DN756_08560	flhC	flagellar transcriptional regulator FlhC		8.69513	6.58446	9.52075	7.81744		22.3896	12.1764	18.1477	19.8396
1551	DN756_08565	motA	flagellar motor stator protein MotA		2.00024	3.54567	2.222	2.86166		7.20166	4.84827	4.5364	6.45318
1552	DN756_08570	motB	motility protein MotB		6.65588	6.2053	6.51329	5.24719		8.92203	7.50446	10.3034	7.26891
1553	DN756_08575	cheA	chemotaxis protein CheA		28.9934	33.6405	31.9225	37.2194		44.2292	35.3027	35.6832	34.4516
1554	DN756_08580	cheW	chemotaxis protein CheW		5.93171	7.46697	6.31565	7.37965		7.99244	6.40404	6.97364	5.53359
1555	DN756_08585		DUF2339 domain-containing protein		14.8745	16.6267	17.3122	20.6988		37.0894	52.4493	35.0139	43.5742
1556	DN756_08590		hypothetical protein		4.40233	5.97648	5.06475	6.62687		4.88918	8.03753	6.05811	7.39828
1557	DN756_08595		HAMP domain-containing protein		2.53877	2.72555	2.74555	2.82413		3.27501	3.75271	3.75671	3.64445
1558	DN756_08600		HAMP domain-containing protein		4.65918	3.8329	3.50729	3.8975		6.58066	6.61958	7.21024	5.746
1559	DN756_08605	cheR	protein-glutamate O-methyltransferase CheR		5.00048	4.50408	4.15971	4.20755		6.68425	5.852	6.44698	6.11504
1560	DN756_08610		chemotaxis response regulator protein-glutamate methylesterase		10.3971	12.9659	10.5824	11.2712		13.4565	15.3457	12.4233	14.1646
1561	DN756_08615	cheY	chemotaxis protein CheY		3.64073	3.56044	3.70282	3.82833		3.04191	3.18069	2.83425	3.99331
1562	DN756_08620	cheZ	protein phosphatase CheZ		14.9003	15.4934	15.9652	16.4403		10.096	12.6494	11.57	11.8712
1563	DN756_08630		N-acetylmuramoyl-L-alanine amidase		157.401	98.9812	156.522	97.0323		281.925	274.628	465.555	353.588
1564	DN756_08635		cell surface protein		8.40864	8.91662	6.3178	8.03607		7.83575	8.76669	6.36625	9.15823
1565	DN756_08640		hypothetical protein		2.09024	2.23379	1.51269	2.01069		2.96556	2.25538	2.05276	2.74188
1566	DN756_08645		alanine racemase		0.78843	1.1075	1.3418	0.884755		1.5909	1.15514	2.09643	1.81904
1567	DN756_08650		hypothetical protein		0.656958	0.457893	0.854842	0.377409		2.35395	1.32812	2.32565	2.26246
1568	DN756_08655		hypothetical protein		31.1374	33.644	34.9178	32.7877		38.4396	34.4688	49.2327	39.7219
1569	DN756_08660		patatin-like phospholipase family protein		56.4349	48.7022	55.817	47.8521		76.9427	72.3386	88.2283	80.7987
1570	DN756_08665		DNA-binding protein		51.5368	75.8562	63.6048	79.5373		95.7374	91.6344	93.1739	91.2014
1571	DN756_08670		ASCH domain-containing protein		9.90456	12.6656	11.7166	10.7074		9.96222	10.9175	12.4626	13.7505
1572	DN756_08675		DUF1480 family protein		9.63004	9.6781	11.3247	10.1535		4.6151	5.07025	7.1351	6.11701
1573	DN756_08680		spore coat protein U		1.4167	1.88748	1.57919	2.29126		1.26932	1.56346	3.53246	4.18867
1574	DN756_08685		fimbrial biogenesis outer membrane usher protein		3.12905	3.72295	3.49388	3.65032		3.58576	5.38123	7.03555	5.86775
1575	DN756_08690		molecular chaperone		1.22949	0.766564	1.58817	1.33144		1.02678	0.944692	1.37909	1.87786
1576	DN756_08695		spore coat U domain-containing protein		0.593796	1.07143	0.920673	0.727724		0.321538	0.559487	0.84761	0.886657
1577	DN756_08700		spore coat U domain-containing protein		0.587901	1.01556	0.987171	0.882486		1.12864	0.957871	1.25485	1.24498
1578	DN756_08705		spore coat U domain-containing protein		1.50492	2.26524	2.13265	2.22867		0.785083	1.58798	2.32686	3.29381
1579	DN756_08710		PqiB family protein		149.84	136.357	144.056	139.651		212.549	202.401	202.542	193.456
1580	DN756_08715		paraquat-inducible protein A		89.8017	85.039	93.7371	88.3304		122.084	113.544	139.734	127.586
1581	DN756_08720		GAF domain-containing protein		85.8101	90.0789	94.1273	92.7145		112.77	100.367	127.905	127.995
1582	DN756_08725	proQ	RNA chaperone ProQ		629.135	711.687	702.337	793.835		806.969	885.318	776.785	759.612
1583	DN756_08730		carboxy terminal-processing peptidase		594.01	643.4	670.366	729.396		890.814	977.46	794.518	777.6
1584	DN756_08735	htpX	protease HtpX		135.975	96.4707	108.673	83.3087		75.4571	61.9117	115.962	113.104
1585	DN756_08745		type 1 fimbrial protein		0.85917	0.827875	0.804606	1.59751		0.701339	0.761189	0.821252	0.991723
1586	DN756_08750		molecular chaperone		0.384689	0.548228	0.920789	0.471922		0.838163	0.831871	1.81661	0.81503
1587	DN756_08755		fimbrial biogenesis outer membrane usher protein		3.17657	3.04707	2.67787	3.26003		5.42056	4.92611	6.02603	5.48379
1588	DN756_08760		type 1 fimbrial protein		12.712	9.89435	11.9689	8.93055		12.0072	11.9445	17.7216	17.2439
1589	DN756_08765		molecular chaperone		18.6413	13.6539	15.9544	11.4014		15.3399	15.3308	24.5809	21.4126
1590	DN756_08770		MFS transporter		10.307	11.7909	10.9194	15.3867		53.5442	60.1284	64.8978	70.2342
1591	DN756_08775		oligogalacturonate lyase		26.5638	24.5066	25.6447	23.4773		29.97	26.2403	32.5127	25.6773
1592	DN756_08780	kdgR	DNA-binding transcriptional regulator KdgR		158.911	179.143	169.905	163.297		136.976	136.657	147.494	139.329
1593	DN756_08785		N-acetylmuramoyl-L-alanine amidase		70.7701	105.353	97.0167	127.431		11.3205	12.1651	10.829	12.653
1594	DN756_08790		L-cystine transporter		35.6934	37.0559	36.369	40.5812		22.3914	24.5849	22.8202	26.322
1595	DN756_08795		metal-dependent hydrolase		3.23715	3.18467	4.04934	4.31401		1.27969	2.75524	3.80791	3.50128
1596	DN756_08805		carbohydrate ABC transporter substrate-binding protein		18.8542	13.9563	16.2726	11.9523		13.5675	13.5924	14.5389	13.3087
1597	DN756_08810		ABC transporter ATP-binding protein		7.59321	6.89798	6.86346	5.4132		7.9903	7.16039	9.17746	6.12762
1598	DN756_08815		carbohydrate ABC transporter permease		4.5932	4.39913	3.5799	2.6499		4.39286	5.25446	4.20717	3.39353
1599	DN756_08820		sugar ABC transporter permease		3.12825	2.44937	2.26651	2.03755		2.93017	3.03211	2.83094	3.08821
1600	DN756_08825		pectate lyase		6.45387	4.76569	5.77568	3.44417		4.75536	4.78983	4.10024	3.58734
1601	DN756_08830	kduD	2-dehydro-3-deoxy-D-gluconate 5-dehydrogenase KduD		28.121	19.8887	24.5632	22.1286		19.3055	17.911	17.3969	12.6811
1602	DN756_08835		5-keto-4-deoxyuronate isomerase		17.3624	16.0939	15.8243	14.3172		13.6429	15.715	10.2394	9.86181
1603	DN756_08840		cupin domain-containing protein		3.60594	3.82068	3.56876	3.59561		3.24002	3.35178	2.16932	3.47095
1604	DN756_08850		IS256 family transposase		4.60017	5.35804	4.97056	5.49419		3.37038	3.39173	3.25158	4.76604
1605	DN756_08855		transposase		0.928432	1.67776	1.61404	1.51138		0.765646	0.768224	1.39611	1.41893
1606	DN756_08860	hxpB	hexitol phosphatase HxpB		60.9642	70.6863	62.388	71.9044		46.358	48.4265	52.9305	53.5671
1607	DN756_08865		hypothetical protein		26.9201	30.2782	29.7835	27.583		29.7145	29.6296	44.5315	45.732
1608	DN756_08870		fructosamine kinase family protein		982.85	660.172	833.958	608.492		893.38	766.087	560.416	364.637
1609	DN756_08875		hypothetical protein		0.449431	0.430655	0.659746	0.492839		0.850249	1.03381	0.989778	1.02516
1610	DN756_08880		metal ABC transporter permease		21.6052	21.5669	22.9855	25.1004		49.4416	36.4651	50.1035	43.0274
1611	DN756_08885		metal ABC transporter permease		29.4227	26.2172	30.6201	30.5788		68.5539	48.8074	73.8562	75.0575
1612	DN756_08890		manganese/iron ABC transporter ATP-binding protein		60.2821	58.044	62.9439	60.7589		106.437	79.4748	134.48	136.081
1613	DN756_08895		metal ABC transporter substrate-binding protein		105.385	102.879	111.593	96.8249		142.609	98.2836	210.891	170.245
1614	DN756_08900		lytic transglycosylase		92.8735	84.8611	104.324	84.7183		75.2235	92.4391	87.8122	106.91
1615	DN756_08905		MarC family NAAT transporter		16.3559	16.5535	14.3485	14.7878		18.6122	15.8884	21.7131	22.6329
1616	DN756_08910		hypothetical protein		85.1225	80.408	82.9983	81.0732		96.7512	82.712	97.8747	96.1039
1617	DN756_08915		hypothetical protein		2.53757	2.91905	3.01648	2.61833		2.08078	2.99465	8.10137	2.86131
1618	DN756_08920		KTSC domain-containing protein		107.648	100.025	103.86	98.9745		97.7566	88.6095	102.766	87.0562
1619	DN756_08925	thrS	threonine--tRNA ligase		1649.83	1692.62	1684.33	1845.63		2300.76	2208.87	2131.83	2009.78
1620	DN756_08930		translation initiation factor IF-3		1431.83	1456.61	1538.16	1470.07		1803.9	1850.58	1687.15	1586.8
1621	DN756_08935		50S ribosomal protein L35		949.798	972.269	972.021	964.817		1105.59	1233.77	1030	980.619
1622	DN756_08940		50S ribosomal protein L20		665.963	664.575	678.828	649.02		781.333	848.302	739.872	693.037
1623	DN756_08945		phenylalanine--tRNA ligase subunit alpha		223.101	246.878	264.567	307.089		355.799	330.435	313.886	293.576
1624	DN756_08950		phenylalanine--tRNA ligase subunit beta		504.43	557.379	577.184	698.735		601.547	652.35	562.692	452.196
1625	DN756_08955	ihfA	integration host factor subunit alpha		38.833	37.3704	43.0506	42.3465		27.3913	27.0769	27.6863	22.8703
1626	DN756_08960		DUF2502 domain-containing protein		2.0115	1.89689	3.33812	2.31462		2.20115	2.36342	4.10069	2.79614
1627	DN756_08965	btuC	vitamin B12 ABC transporter permease BtuC		15.6671	13.9065	14.9362	13.8501		17.8887	17.492	18.4489	20.5054
1628	DN756_08970		glutathione peroxidase		37.6157	37.9366	38.3567	40.8487		36.5342	36.5247	42.5832	46.1929
1629	DN756_08975		vitamin B12 ABC transporter ATP-binding protein		9.7414	11.6464	13.029	11.2187		12.305	13.2483	16.5725	18.699
1630	DN756_08980		UDP-4-amino-4-deoxy-L-arabinose aminotransferase		337.779	420.17	430.851	507.815		56.9144	57.91	43.3576	45.8973
1631	DN756_08985		undecaprenyl-phosphate 4-deoxy-4-formamido-L-arabinose transferase		192.603	245.435	254.05	312.688		35.7711	37.3852	24.7691	23.1477
1632	DN756_08990	arnA	bifunctional UDP-4-amino-4-deoxy-L-arabinose formyltransferase/UDP-glucuronic acid oxidase ArnA		399.501	488.317	494.807	630.844		74.0301	77.8508	59.3703	52.2895
1633	DN756_08995		4-deoxy-4-formamido-L-arabinose-phosphoundecaprenol deformylase ArnD		39.5578	45.1703	56.5469	69.9044		9.20563	12.1987	8.66901	8.53096
1634	DN756_09000		4-amino-4-deoxy-L-arabinose lipid A transferase		103.254	122.142	143.261	164.576		24.9072	27.9736	20.3801	26.9698
1635	DN756_09005	arnE	4-amino-4-deoxy-L-arabinose-phosphoundecaprenol flippase subunit ArnE		15.7102	18.4988	20.4926	23.3961		3.85029	6.16009	4.48684	4.91014
1636	DN756_09010		4-amino-4-deoxy-L-arabinose-phospho-UDP flippase		10.4296	10.5118	14.0966	17.0102		4.00483	4.46159	5.31954	3.78036
1637	DN756_09020		lipoprotein		19.2046	19.2038	23.0216	25.2177		17.4644	16.6279	30.0931	24.6733
1638	DN756_09025		lipoate--protein ligase A		84.7678	85.1048	76.1557	87.8065		112.023	111.971	115.524	126.32
1639	DN756_09030		YdiU family protein		97.8928	107.61	100.123	116.587		136.499	151.59	132.46	131.263
1640	DN756_09035		3-deoxy-7-phosphoheptulonate synthase		179.841	188.366	179.134	205.005		208.922	186.232	266.104	282.694
1641	DN756_09040		kinase/pyrophosphorylase		83.4337	67.4213	69.9388	61.2936		82.1653	72.9231	67.5575	58.0817
1642	DN756_09045		phosphoenolpyruvate synthase		918.426	854.798	917.797	971.637		1088.25	1024.59	988.914	965.008
1643	DN756_09055	ydiK	AI-2E family transporter YdiK		43.9878	41.079	42.3744	36.2249		49.7793	47.7117	50.2881	46.6262
1644	DN756_09060		FAD-binding oxidoreductase		267.903	289.222	256.884	310.918		343.637	375.075	303.082	329.644
1645	DN756_09065		hotdog fold thioesterase		26.0735	29.8368	23.7686	32.6243		20.5857	27.9995	20.942	22.9777
1646	DN756_09070		vago -PB, isoform B		0.369216	0.61576	0.536481	0.526286		0.6474	0.654752	0.891736	1.6786
1647	DN756_09075	sufA	Fe-S cluster assembly scaffold SufA		24.1668	18.8717	22.1554	21.9918		25.3505	17.9594	30.137	27.0885
1648	DN756_09080	sufB	Fe-S cluster assembly protein SufB		89.1318	86.7437	93.758	94.6903		140	109.089	164.45	146.444
1649	DN756_09085	sufC	Fe-S cluster assembly ATPase SufC		40.3111	41.6238	39.1362	40.2355		55.4727	43.2958	61.4802	52.9521
1650	DN756_09090	sufD	Fe-S cluster assembly protein SufD		58.7778	67.1745	62.9218	68.7298		94.4192	80.8309	102.335	92.7296
1651	DN756_09095		cysteine desulfurase		91.453	95.7067	88.535	97.2723		116.101	104.121	117.083	111.385
1652	DN756_09100	sufE	cysteine desulfuration protein SufE		26.4339	26.2411	28.8498	29.2588		38.558	32.8273	43.1726	38.5832
1653	DN756_09105		L,D-transpeptidase		211.237	217.47	233.627	235.22		272.979	266.889	300.438	297.369
1654	DN756_09110		major outer membrane lipoprotein		3289.4	2071.91	2861.05	2070.59		2459.31	2154.33	2925.75	2503.89
1655	DN756_09115	pykF	pyruvate kinase PykF		289.8	357.776	299.432	366.432		271.711	270.674	232.915	192.473
1656	DN756_09135		multidrug resistance protein MdtK		60.4972	63.5252	62.7241	62.7115		79.8847	70.3379	79.9555	83.8332
1657	DN756_09145		riboflavin synthase		117.183	126.544	114.205	124.206		92.4724	92.905	107.154	117.036
1658	DN756_09150		cyclopropane fatty acyl phospholipid synthase		73.3054	68.5276	72.214	68.4117		57.973	50.6702	107.246	110.489
1659	DN756_09155		Bcr/CflA family multidrug efflux MFS transporter		16.7061	20.3204	17.5399	20.6173		14.1004	11.0079	21.6672	15.6142
1660	DN756_09160		LysR family transcriptional regulator		24.9035	22.4284	21.8305	21.3478		22.0627	19.3741	28.6575	26.8699
1661	DN756_09165		PurR family transcriptional regulator		57.0909	60.5366	60.0265	67.9511		122.931	117.177	92.8076	120.796
1662	DN756_09170	ynhF	YnhF family membrane protein		11.7299	11.5155	11.49	10.4291		20.4053	18.5475	17.42	19.8407
1663	DN756_09175		superoxide dismutase [Fe]		304.509	289.774	272.989	271.345		526.936	434.682	484.677	390.456
1664	DN756_09180		hydrolase		67.763	57.5714	71.2585	64.1066		47.9337	50.6751	66.502	56.1629
1665	DN756_09185		hypothetical protein		2.34998	2.64886	2.30848	2.41298		1.89995	1.57911	2.4362	2.51664
1666	DN756_09190		Grx4 family monothiol glutaredoxin		370.895	362.228	386.657	359.422		297.425	320.342	396.622	428.505
1667	DN756_09195		gluconate 5-dehydrogenase		24.8124	22.4194	24.2027	24.4517		28.7459	26.9249	46.3195	37.6905
1668	DN756_09200		ribonuclease T		141.195	157.056	144.065	158.85		185.726	195.934	202.891	217.067
1669	DN756_09205		lactoylglutathione lyase		87.8482	91.7783	79.3993	90.6704		57.5485	58.7488	71.9552	78.2438
1670	DN756_09210		RHS repeat protein		6.42687	7.30234	7.7622	8.08234		12.7578	12.5555	13.1412	15.7089
1671	DN756_09215		alkene reductase		65.6162	62.8731	67.3109	65.0975		90.6732	100.978	100.637	98.1278
1672	DN756_09220		TetR/AcrR family transcriptional regulator		20.3205	24.7312	24.7327	25.261		33.75	32.1668	34.0096	34.9842
1673	DN756_09225		transcriptional regulator slyA		1.50502	1.28074	2.0506	0.775794		1.0544	1.38232	1.38407	0.573611
1674	DN756_09230		glycine zipper 2TM domain-containing protein		659.327	573.21	701.682	569.798		403.11	397.176	481.886	456.439
1675	DN756_09235		anhydro-N-acetylmuramic acid kinase		110.469	102.749	99.1068	90.7358		92.2811	85.1919	86.3847	86.8462
1676	DN756_09240		lipoprotein		20.8824	22.4784	21.9103	20.1408		17.5234	20.1964	20.9941	17.3529
1677	DN756_09245	pdxH	pyridoxamine 5'-phosphate oxidase		162.746	158.536	151.352	147.787		133.202	137.966	143.976	133.142
1678	DN756_09250		tyrosine--tRNA ligase		404.786	439.353	406.202	470.055		454.888	468.434	434.555	462.916
1679	DN756_09255		pyridoxamine kinase		106.312	116.046	113.557	119.487		108.217	115.26	105.791	105.062
1680	DN756_09260	gstA	glutathione transferase GstA		108.124	102.632	101.113	95.9557		127.582	132.607	137.972	142.876
1681	DN756_09265		DUF3811 domain-containing protein		44.6731	37.8219	49.7667	36.8493		32.5348	22.7004	33.8171	21.8661
1682	DN756_09270		YIP1 family protein		8.27347	6.43981	7.18805	4.29734		7.50115	6.91259	10.1189	8.2064
1683	DN756_09275		dipeptide and tripeptide permease A		90.708	87.8424	101.405	100.787		155.205	122.488	154.425	136.995
1684	DN756_09280		CMD domain-containing protein		8.61535	8.84278	9.28929	10.1632		13.4309	10.7507	10.5038	10.4206
1685	DN756_09285	sapF	peptide ABC transporter ATP-binding protein SapF		113.785	98.6875	104.918	98.6009		152.489	152.816	133.925	122.738
1686	DN756_09290	sapD	peptide ABC transporter ATP-binding protein SapD		102.006	87.2536	101.088	93.6703		167.541	152.252	160.514	142.119
1687	DN756_09295	sapC	peptide ABC transporter permease SapC		52.7406	50.5608	50.9727	52.5499		82.8362	83.2533	94.2124	82.3314
1688	DN756_09300	sapB	peptide ABC transporter permease SapB		51.7961	53.6963	51.478	54.8158		91.8163	83.909	90.9319	87.0402
1689	DN756_09305	sapA	peptide ABC transporter substrate-binding protein SapA		127.119	119.849	126.465	118.919		173.206	156.182	209.141	168.867
1690	DN756_09310		hypothetical protein		0.451691	0.523998	0.173501	0.492723		0.476053	0.621244	1.27774	0.710335
1691	DN756_09315		phage shock protein operon transcriptional activator		43.8285	40.8523	43.7215	38.4805		40.841	35.2555	41.3518	43.3858
1692	DN756_09320	pspA	phage shock protein PspA		108.36	92.7462	160.856	129.714		167.854	90.3784	369.414	156.556
1693	DN756_09325	pspB	envelope stress response membrane protein PspB		34.1937	29.1135	38.5144	31.3317		42.5779	24.6926	65.7471	37.0111
1694	DN756_09330	pspC	envelope stress response membrane protein PspC		54.959	44.4607	56.3816	44.9764		69.1497	45.1368	109.807	62.5703
1695	DN756_09335	pspD	phage shock protein PspD		22.0601	17.4734	24.944	17.3633		27.3386	17.5587	44.1091	25.854
1696	DN756_09340		YcjX family protein		146.381	131.491	144.56	133.122		243.647	204.648	326.805	278.639
1697	DN756_09345		TIGR01620 family protein		64.8127	61.0286	68.0438	61.4233		104.363	88.0002	134.275	102.533
1698	DN756_09350		RES domain-containing protein		89.6511	94.2665	83.1051	81.5258		47.7156	67.0804	83.9478	98.172
1699	DN756_09355		DUF2384 domain-containing protein		337.496	337.554	308.694	304.08		196.593	227.873	250.105	294.792
1700	DN756_09360	tyrR	transcriptional regulator TyrR		484.095	468.001	467.176	410.078		425.877	430.983	371.455	372.205
1701	DN756_09365		2-Cys peroxiredoxin		2096.16	1687.32	2195.51	1711.33		948.512	969.313	1490.27	1375.27
1702	DN756_09370		L-Ala-D/L-Glu epimerase		52.7332	53.2567	51.9972	50.2101		76.938	75.8428	92.0758	86.2009
1703	DN756_09375	mpaA	murein tripeptide amidase MpaA		72.1527	80.3009	67.4148	79.5414		81.2137	79.4995	113.92	103.678
1704	DN756_09380		oligopeptide ABC transporter substrate-binding protein OppA		782.327	597.046	726.458	586.86		518.53	485.556	601.434	644.534
1705	DN756_09385	zntB	zinc transporter ZntB		89.4037	92.819	88.5562	85.6984		79.183	80.9738	97.8337	110.367
1706	DN756_09390		hypothetical protein		2.24661	2.00184	1.82543	2.02124		1.96552	1.58006	2.56843	2.77721
1707	DN756_09395		MerR family transcriptional regulator		9.81231	10.6492	8.45908	9.02081		9.24577	11.9803	11.0956	11.249
1708	DN756_09405		alpha/beta hydrolase		51.873	44.5979	48.8174	44.7046		36.0923	39.6638	40.6441	39.0285
1709	DN756_09410	ttcA	tRNA 2-thiocytidine(32) synthetase TtcA		182.016	183.448	192.416	183.648		249.71	244.031	294.291	276.641
1710	DN756_09415	nifJ	pyruvate:ferredoxin (flavodoxin) oxidoreductase		95.0123	100.865	97.1064	108.487		207.896	209.352	296.395	303.276
1711	DN756_09420		QacE family quaternary ammonium compound efflux SMR transporter		17.7846	17.1831	19.3618	20.0765		15.5488	14.6728	16.304	15.713
1712	DN756_09425		MgtC/SapB family protein		10.1083	9.21912	9.04827	8.11719		12.1703	12.2023	14.4221	11.949
1713	DN756_09430		DUF333 domain-containing protein		15.4828	12.3717	13.0258	15.0757		20.5183	21.8916	26.6317	20.4029
1714	DN756_09435	hslJ	heat shock protein HslJ		192.855	213.947	211.093	200.072		205.519	245.761	344.167	336.624
1715	DN756_09440		2-hydroxyacid dehydrogenase		1340.96	1472.89	1365.34	1417.2		1287.11	1547.55	1877.79	1767.12
1716	DN756_09445		YdbH family protein		139.678	138.594	126.206	129.731		168.13	170.996	189.756	196.275
1717	DN756_09450		YnbE family lipoprotein		5.4706	6.11078	5.28071	4.62482		5.55946	4.28388	4.70221	5.42029
1718	DN756_09455		DUF1318 domain-containing protein		24.0895	23.6472	23.3741	21.4082		21.2021	20.5805	22.7158	21.723
1719	DN756_09460		mannitol dehydrogenase family protein		13.1136	12.1103	13.3784	11.6189		13.0762	12.2599	12.1234	12.6785
1720	DN756_09465		sugar-binding transcriptional regulator		68.2673	66.7059	62.6852	66.9205		80.9778	94.0965	91.7208	93.6355
1721	DN756_09470		FMN-dependent NADH-azoreductase		116.81	148.693	122.335	141.905		75.4171	91.0585	135.398	148.229
1722	DN756_09475	hrpA	ATP-dependent RNA helicase HrpA		397.583	402.704	383.546	423.18		484.984	498.457	477.519	474.602
1723	DN756_09480		type II toxin-antitoxin system RelE/ParE family toxin		1.88319	2.55312	1.94372	2.21149		1.30517	1.51588	1.81947	1.66814
1724	DN756_09485		XRE family transcriptional regulator		14.2452	15.4329	13.2957	14.7743		8.21951	9.96822	9.28785	11.4758
1725	DN756_09490		serine protease		4.79343	3.57768	4.40144	3.32768		2.47307	3.07035	5.15583	2.96893
1726	DN756_09495	asr	acid resistance repetitive basic protein Asr		1.02086	0.428258	0.909593	0.626917		0.563656	0.255602	0.895048	0.461161
1727	DN756_09505		cytochrome b		2.51657	2.33777	2.97286	2.95395		1.70478	1.98341	2.01872	3.10614
1728	DN756_09510		YceI family protein		5.95619	6.19994	5.76313	7.19285		3.38893	4.37921	4.91035	6.24775
1729	DN756_09520		DNA gyrase		11.8104	11.3624	10.9368	11.6517		12.1408	15.6908	11.5385	12.3706
1730	DN756_09525		RHS repeat protein		551.961	618.961	516.71	588.719		756.419	1112.78	837.699	1050.97
1731	DN756_09530		carboxypeptidase M32		105.138	129.203	118.616	140.79		111.87	104.05	120.19	113.117
1732	DN756_09535	rstB	two-component system sensor histidine kinase RstB		32.8292	35.6304	35.146	36.2452		45.7559	38.3253	48.0111	52.3608
1733	DN756_09540	rstA	two-component system response regulator RstA		27.9005	31.3909	31.1457	28.8785		29.462	28.3007	41.6678	32.3702
1734	DN756_09545		hypothetical protein		10.9466	12.2184	12.0982	10.918		10.1547	7.55021	15.9681	9.92468
1735	DN756_09550		amino acid permease		46.2288	49.9008	55.0763	49.792		60.4829	69.153	79.7334	93.628
1736	DN756_09555		DUF1471 domain-containing protein		362.721	391.929	392.543	402.345		341.655	300.17	367.114	356.496
1737	DN756_09560		hypothetical protein		85.0322	71.4006	84.2744	64.9072		88.8105	70.4047	107.495	76.5874
1738	DN756_09565	pntA	Re/Si-specific NAD(P)(+) transhydrogenase subunit alpha		955.371	949.731	883.849	888.768		1178.6	1296.15	1325.32	1156.03
1739	DN756_09570		Re/Si-specific NAD(P)(+) transhydrogenase subunit beta		870.914	852.868	786.446	807.873		1177.02	1293.83	1173.22	988.539
1740	DN756_09575	uspE	universal stress protein UspE		796.95	625.985	730.42	551.328		537.629	546.03	655.317	707.442
1741	DN756_09580		fumarate/nitrate reduction transcriptional regulator Fnr		353.394	370.802	369.349	366.739		395.293	404.788	467.206	481.249
1742	DN756_09585		methylated-DNA--[protein]-cysteine S-methyltransferase		185.194	173.712	171.203	157.682		166.101	182.623	183.868	181.92
1743	DN756_09590		alkaline phosphatase		10.387	7.88485	9.90238	8.77067		11.1883	10.6707	16.3171	15.2049
1744	DN756_09595		hypothetical protein		11.6756	12.3611	11.8876	12.1117		13.4901	11.6101	14.1928	18.5836
1745	DN756_09600		dUMP phosphatase		47.3861	57.4202	58.4049	63.4956		81.4343	83.9515	72.2269	98.6027
1746	DN756_09605		acetolactate synthase isozyme 1 small subunit		7.38999	9.86253	10.3223	9.34986		6.17449	6.08237	6.70315	5.7559
1747	DN756_09610		acetolactate synthase large subunit		59.6811	65.9143	63.4359	71.4965		47.3749	45.701	65.8211	52.2084
1748	DN756_09615	ivbL	ilvB operon leader peptide IvbL		1.99019	0.814819	2.83183	1.96628		2.09113	1.25443	3.07959	2.43997
1749	DN756_09620		DUF1460 domain-containing protein		117.74	126.213	125.232	148.938		11.1235	15.2979	11.6621	14.2215
1750	DN756_09625		virulence factor		1.47197	1.68959	1.52682	1.40056		2.04666	1.57403	1.73392	2.10673
1751	DN756_09630		virulence factor SrfB		4.19211	3.21025	3.88067	2.97084		4.62291	3.19144	3.85851	3.88543
1752	DN756_09635		virulence factor		3.65542	2.44874	2.97831	2.91217		3.36906	2.97603	4.25943	4.64334
1753	DN756_09640		AMP nucleosidase		143.539	142.951	136.052	148.423		115.209	115.091	135.443	141.71
1754	DN756_09645		ABC transporter ATP-binding protein		2.3005	2.48503	2.37968	3.59066		2.82051	3.68882	2.84042	4.01261
1755	DN756_09650		ABC transporter permease		0.607587	0.491354	0.889815	0.389939		0.709544	0.663205	0.508294	1.65325
1756	DN756_09655		ABC transporter substrate-binding protein		0.870803	0.954474	0.965526	0.964178		0.665534	1.39266	1.11478	1.53408
1757	DN756_09660		DUF2291 domain-containing protein		4.87532	4.53213	6.21022	3.82619		4.25039	3.8079	4.0647	4.70324
1758	DN756_09665		sugar ABC transporter ATP-binding protein		15.0896	12.1781	14.9189	9.41366		12.1584	10.1868	12.4329	11.723
1759	DN756_09670		ABC transporter permease		20.0153	10.5716	16.8416	8.09515		12.4695	10.5208	12.7961	10.1395
1760	DN756_09675		D-ribose ABC transporter substrate-binding protein		60.0114	26.99	38.2002	23.9117		15.3923	14.1475	20.4901	17.485
1761	DN756_09680		hypothetical protein		37.0907	36.6925	38.1918	32.1898		42.823	45.5349	42.8193	38.5768
1762	DN756_09685		LacI family DNA-binding transcriptional regulator		50.0937	49.1807	49.4561	46.511		57.3631	64.1375	59.4772	55.654
1763	DN756_09690	nhaC	Na+/H+ antiporter NhaC		136.603	107.682	118.794	98.2468		107.741	96.8158	70.9624	66.5718
1764	DN756_09695		pyridoxal phosphate-dependent aminotransferase		113.078	91.9955	87.9514	83.0397		90.1051	79.8575	57.3235	50.596
1765	DN756_09700		hypothetical protein		0.980962	0.889364	0.622524	0.842571		1.17177	0.756285	0.931494	0.424939
1766	DN756_09705		hypothetical protein		0.688959	0.970442	0.713148	0.721255		0.637892	0.900662	1.51916	1.17981
1767	DN756_09710		cycle-inhibiting factor		38.8064	39.1778	44.8957	46.9314		67.5914	59.2827	96.5394	81.5311
1768	DN756_09715		DMT family transporter		60.6515	63.6014	68.1305	48.8879		27.2916	68.4525	168.487	173.62
1769	DN756_09720		hypothetical protein		23.0407	26.573	24.4479	29.0563		21.9444	23.0202	34.3708	41.7293
1770	DN756_09725		aldehyde dehydrogenase		212.774	128.613	172.883	120.301		282.736	382.754	348.172	504.627
1771	DN756_09730		sigma-54-dependent Fis family transcriptional regulator		64.0107	41.7104	69.0153	42.3243		133.336	125.13	194.867	177.463
1772	DN756_09735	ydfG	bifunctional NADP-dependent 3-hydroxy acid dehydrogenase/3-hydroxypropionate dehydrogenase YdfG		129.862	146.439	134.001	148.047		96.6166	109.331	152.485	164.769
1773	DN756_09740		DUF1283 family protein		66.2648	70.601	71.2981	68.4158		40.7879	47.9316	58.6171	65.2829
1774	DN756_09745		DUF1161 domain-containing protein		54.2765	54.9263	56.9779	59.8006		28.0057	37.0759	34.0467	43.9322
1775	DN756_09750	clcB	voltage-gated ClC-type chloride channel ClcB		9.49039	10.4502	9.77515	12.457		11.4047	13.0089	16.1695	12.7809
1776	DN756_09755		dethiobiotin synthase		229.637	316.841	240.292	279.525		176.721	251.716	273.376	326.393
1777	DN756_09760		ROK family transcriptional regulator		113.109	85.8185	94.4663	74.3383		63.9882	59.4982	67.8432	59.1756
1778	DN756_09765		LysR family transcriptional regulator		19.7328	20.7272	20.9343	23.5165		18.7065	28.8271	26.5009	29.8288
1779	DN756_09770		MFS transporter		15.3392	13.3887	15.1308	14.2984		201.162	153.734	177.488	187.367
1780	DN756_09775		DNA replication terminus site-binding protein		6.05198	5.41631	6.36834	6.34703		37.409	26.1186	29.1618	30.6425
1781	DN756_09780	fumC	class II fumarate hydratase		152.313	156.175	152.045	156.829		103.181	134.704	101.264	116.446
1782	DN756_09785		mannose-6-phosphate isomerase		485.547	503.617	483.142	452.013		766.506	736.831	998.405	872.419
1783	DN756_09790		DUF945 domain-containing protein		630.212	701.483	665.204	685.855		827.341	859.495	1098.18	1108.25
1784	DN756_09795		GntR family transcriptional regulator		102.448	87.9574	98.3193	77.8712		66.7683	68.6396	59.0626	47.9025
1785	DN756_09800		haloacid dehalogenase-like hydrolase		420.538	374.17	396.234	329.489		423.655	372.86	402.479	291.931
1786	DN756_09805		hypothetical protein		5.83224	4.23289	5.19735	4.55926		3.88058	4.23353	5.37195	7.83064
1787	DN756_09810		adenosine deaminase		177.439	185.351	179.064	190.437		208.992	202.476	235.625	251.496
1788	DN756_09815		bile acid:sodium symporter		34.9778	37.9409	35.0683	37.2736		45.7269	36.1345	39.9489	40.7709
1789	DN756_09820		oxidoreductase		144.968	155.569	134.112	138.676		132.796	121.255	153.217	150.233
1790	DN756_09825	araC	arabinose operon transcriptional regulator AraC		65.4387	53.3416	58.1872	47.7331		71.6017	57.558	58.2595	51.5825
1791	DN756_09830	araH	L-arabinose ABC transporter permease AraH		31.0073	24.8766	25.4744	23.1005		43.4406	36.2379	39.2295	28.9147
1792	DN756_09835		arabinose import ATP-binding protein AraG		32.0964	24.0568	25.5407	21.4472		31.9061	25.4482	25.6768	18.3519
1793	DN756_09840		arabinose ABC transporter substrate-binding protein		22.2959	15.9184	19.2916	15.515		21.8973	15.7959	14.7759	12.0842
1794	DN756_09845		ribulokinase		3.94126	3.29066	3.23897	3.16796		2.97935	3.32394	2.76181	2.10666
1795	DN756_09850		L-arabinose isomerase		12.053	10.584	11.0395	9.97029		6.29746	8.59152	9.04522	7.97478
1796	DN756_09855		type I secretion system permease/ATPase		29.5624	25.7413	27.4317	23.9055		39.0293	36.8392	54.4981	56.6839
1797	DN756_09860		HlyD family type I secretion periplasmic adaptor subunit		2.13545	3.22333	2.00788	2.40902		3.42522	4.1911	5.56594	6.08906
1798	DN756_09865		type I secretion system permease/ATPase		3.64157	3.31007	2.74622	3.49836		5.03942	4.5763	9.6228	14.6654
1799	DN756_09870		DUF2569 domain-containing protein		22.915	18.9424	24.6084	16.7542		34.2336	27.3465	45.0829	29.2475
1800	DN756_09875		electron transport complex subunit A		22.4056	25.6401	29.6105	25.7234		51.8659	47.4567	59.4876	55.8247
1801	DN756_09880	rsxB	electron transport complex subunit RsxB		18.048	18.4764	25.0888	25.6091		54.1001	48.1659	47.1422	52.4097
1802	DN756_09885	rsxC	electron transport complex subunit RsxC		41.5216	45.8743	49.4858	60.6998		94.8127	96.8762	88.1965	83.3996
1803	DN756_09890		right oriC-binding transcriptional activator		154.985	145.88	151.498	147.64		97.8233	121.404	86.5065	116.109
1804	DN756_09895	rsxD	electron transport complex subunit RsxD		45.6719	52.8901	53.5589	58.6745		65.7884	76.5856	74.8974	87.4175
1805	DN756_09900		electron transport complex subunit G		36.1361	41.485	37.8649	43.4157		46.3817	57.5301	47.2262	57.9639
1806	DN756_09905		electron transport complex subunit E		27.4009	27.2261	29.8296	29.9117		24.8331	33.0199	31.1186	29.8621
1807	DN756_09910		endonuclease III		34.7361	46.5764	45.0076	48.367		30.6083	44.7409	42.4917	49.9645
1808	DN756_09915		SDR family oxidoreductase		21.729	21.4748	22.9751	22.3065		28.3356	28.8325	31.909	28.0059
1809	DN756_09920		MFS transporter		12.1701	9.45062	10.8393	8.66589		9.78101	8.25083	10.726	7.59379
1810	DN756_09925		exoribonuclease 2		275.382	294.23	315.316	372.46		358.304	367.715	363.291	405.166
1811	DN756_09930		carbon starvation protein A		209.427	111.005	153.992	110.76		145.201	129.362	103.008	76.1612
1812	DN756_09935		DUF466 domain-containing protein		37.2043	19.7889	28.4422	18.6709		30.5377	30.0136	21.2896	17.4874
1813	DN756_09940	fsa	fructose-6-phosphate aldolase		4.29969	5.96316	4.645	4.96515		10.4827	10.5105	9.29282	12.4157
1814	DN756_09945		DUF2164 domain-containing protein		0.526691	0.462101	0.465518	0.303989		0.746673	1.33262	1.89718	2.21599
1815	DN756_09950	araD	L-ribulose-5-phosphate 4-epimerase		1.93808	2.26567	2.244	1.74167		3.62757	2.24722	4.29934	2.83874
1816	DN756_09955	osmB	osmotically-inducible lipoprotein OsmB		203.381	180.229	200.986	173.23		248.064	290.88	237.248	257.566
1817	DN756_09960	yciH	stress response translation initiation inhibitor YciH		34.1927	37.0536	39.6139	38.609		23.9989	26.8037	30.5083	33.0873
1818	DN756_09965		orotidine-5'-phosphate decarboxylase		92.083	100.649	92.871	101.209		82.3833	87.4843	99.613	104.826
1819	DN756_09970		hypothetical protein		2.91067	2.82734	3.2951	2.37913		1.93141	2.11987	3.66242	2.66346
1820	DN756_09975	lapB	lipopolysaccharide assembly protein LapB		103.62	110.07	111.639	110.111		176.036	186.555	214.411	203.776
1821	DN756_09980		LapA family protein		33.5688	34.0031	33.1215	33.5057		41.6552	41.6406	51.9422	46.0645
1822	DN756_09985		phosphatidylglycerophosphatase B		12.9581	12.6393	12.3196	14.2555		17.5404	14.5509	21.1157	20.5733
1823	DN756_09990	ribA	GTP cyclohydrolase II		46.9487	52.6862	52.4135	52.5599		60.3019	59.5427	58.8171	59.1626
1824	DN756_09995	acnA	aconitate hydratase AcnA		536.473	364.792	475.194	375.108		575.488	726.735	1152.79	1115.53
1825	DN756_10005		hypothetical protein		2.46319	3.10556	2.27897	2.1157		1.29262	1.12559	1.15771	1.06194
1826	DN756_10010	cysB	HTH-type transcriptional regulator CysB		144.415	164.406	145.611	143.52		122.451	124.201	161.163	163.84
1827	DN756_10015	topA	type I DNA topoisomerase		309.718	343.866	333.295	403.167		297.089	267.957	275.762	289.744
1828	DN756_10020		hypothetical protein		3.22331	3.54779	5.45717	3.43217		5.78479	3.91145	5.76835	5.73446
1829	DN756_10025		DUF2498 family protein		108.44	109.885	100.787	110.707		113.14	134.399	107.399	115.413
1830	DN756_10030	sohB	protease SohB		88.4861	92.048	89.1599	97.1289		76.6878	74.0346	84.4889	86.6666
1831	DN756_10035		YciK family oxidoreductase		134.618	146.719	144.522	130.753		86.973	81.2529	117.648	115.003
1832	DN756_10040	cobO	cob(I)yrinic acid a,c-diamide adenosyltransferase		62.3397	62.1103	63.4823	55.6802		44.3764	39.9023	47.5189	56.5555
1833	DN756_10045	rluB	23S rRNA pseudouridine(2605) synthase RluB		191.428	206.902	225.322	235.511		303.992	331.148	308.519	333.878
1834	DN756_10050		threonylcarbamoyl-AMP synthase		59.0492	63.908	65.0295	71.7383		76.8338	88.1422	101.068	114.473
1835	DN756_10055		PHP domain-containing protein		30.7377	32.731	37.2424	37.788		52.95	52.2816	58.4841	59.8646
1836	DN756_10070		anthranilate synthase component 1		6.75478	7.95317	10.0013	11.3085		9.59875	12.7567	6.59337	8.48691
1837	DN756_10075		glutamine amidotransferase		3.85216	3.68023	4.07081	4.8971		4.1516	4.6477	3.08561	3.95386
1838	DN756_10080	trpD	anthranilate phosphoribosyltransferase		13.395	15.5903	11.5543	14.6309		9.91745	14.0841	11.6676	12.655
1839	DN756_10085	trpF	bifunctional indole-3-glycerol-phosphate synthase TrpC/phosphoribosylanthranilate isomerase TrpF		145.097	146.619	136.67	139.825		124.185	100.533	148.548	149.774
1840	DN756_10090	trpB	tryptophan synthase subunit beta		170.545	191.742	172.644	184.275		150.235	126.21	156.209	152.853
1841	DN756_10095		tryptophan synthase subunit alpha		114.229	141.608	119.367	134.421		89.5434	76.5025	108.116	98.4601
1842	DN756_10100		BON domain-containing protein		28.7811	19.6486	27.9238	14.8851		10.0615	7.67686	13.9229	11.8568
1843	DN756_10105	ompW	outer membrane protein OmpW		578.472	357.203	384.011	318.323		1089.85	1096.75	788.214	679.448
1844	DN756_10115		UPF0259 family protein		169.228	171.58	186.266	169.054		219.981	209.024	237.97	209.986
1845	DN756_10120		SulP family inorganic anion transporter		134.197	141.959	117.275	129.578		92.115	94.8331	120.376	128.909
1846	DN756_10130		intracellular septation protein A		84.3118	94.6114	87.2071	90.4237		85.3577	83.8695	94.5474	89.5667
1847	DN756_10135	yciA	acyl-CoA thioester hydrolase YciA		34.924	38.9596	39.4369	39.0797		42.3968	44.1671	52.4033	54.7953
1848	DN756_10140	tonB	TonB system transport protein TonB		23.9641	18.8751	29.7157	21.8491		15.2472	14.1262	29.0466	22.0957
1849	DN756_10145		YciI family protein		6.44429	6.85631	8.06658	5.91373		8.89655	7.73335	11.0105	8.54105
1850	DN756_10150		hypothetical protein		1.17044	0.72627	0.796141	1.15524		2.13903	1.2692	1.82037	2.02197
1851	DN756_10155		hypothetical protein		44.047	34.2787	36.457	30.3065		12.9213	14.8897	6.93041	4.98808
1852	DN756_10170		cardiolipin synthase A		83.9019	82.9322	78.6299	77.2855		83.744	73.7817	99.3231	108.127
1853	DN756_10175		DUF440 family protein		12.8749	16.4029	17.3487	18.8		12.4714	12.208	14.9985	17.7078
1854	DN756_10180		hypothetical protein		0.64427	0.7886	1.03274	0.350198		0.911555	0.806931	1.67082	1.46294
1855	DN756_10185	oppF	oligopeptide ABC transporter ATP-binding protein OppF		35.1834	32.1194	34.5645	31.8011		24.8655	27.324	29.2072	26.609
1856	DN756_10190	oppD	oligopeptide ABC transporter ATP-binding protein OppD		37.2299	32.1355	37.2421	35.9647		35.0232	32.3387	32.8305	33.3771
1857	DN756_10195	oppC	oligopeptide ABC transporter permease OppC		20.0582	17.446	18.8177	15.747		16.1276	15.1681	19.5674	18.9773
1858	DN756_10200	oppB	oligopeptide ABC transporter permease OppB		23.9573	18.3514	23.2136	20.3494		19.3343	16.5312	19.365	19.5437
1859	DN756_10205	oppA	oligopeptide ABC transporter substrate-binding protein OppA		130.815	92.2486	122.382	97.815		56.9739	60.5155	68.417	67.5094
1860	DN756_10210		YchE family NAAT transporter		15.0998	13.5942	18.5959	15.1883		31.2128	23.3506	26.6339	27.2311
1861	DN756_10215		hypothetical protein		0.783488	0.673833	0.441625	0.356375		1.02074	0.64654	1.816	1.59332
1862	DN756_10220		bifunctional acetaldehyde-CoA/alcohol dehydrogenase		948.609	1168.82	1007.08	1062.69		991.079	1132.65	829.297	700.76
1863	DN756_10230		thymidine kinase		37.0183	49.9741	48.1611	55.7892		18.4807	25.2821	29.9281	28.3269
1864	DN756_10235		DNA-binding transcriptional regulator H-NS		305.049	292.48	347.138	298.098		168.808	192.63	176.131	192.452
1865	DN756_10245		UDP-glucose/GDP-mannose dehydrogenase family protein		84.1866	94.3869	107.611	115.464		11.9976	13.6778	9.63756	11.8003
1866	DN756_10250	rssB	two-component system response regulator RssB		17.753	17.4539	18.2488	17.8916		19.7285	23.5522	23.2201	26.179
1867	DN756_10255		YchJ family protein		91.4869	97.573	104.874	88.5103		133.376	125.179	189.335	143.68
1868	DN756_10260	purU	formyltetrahydrofolate deformylase		158.973	155.387	173.261	151.335		211.193	187.515	263.583	263.147
1869	DN756_10290		exodeoxyribonuclease III		51.156	57.5296	57.0548	56.9724		65.2131	68.097	68.1112	77.0609
1870	DN756_10295		pyrimidine (deoxy)nucleoside triphosphate diphosphatase		5.30254	5.42491	5.66046	6.98967		7.99501	9.09593	9.83246	12.3038
1871	DN756_10300		DUF1496 domain-containing protein		41.7939	49.1413	44.7003	48.4394		45.4748	51.5378	48.1806	41.2399
1872	DN756_10305	topB	DNA topoisomerase III		271.69	272.91	264.781	267.251		371.775	384.652	399.746	373.392
1873	DN756_10310	selD	selenide, water dikinase SelD		277.583	263.69	258.865	248.778		290.929	287.497	315.09	319.437
1874	DN756_10315		NAD(P)H nitroreductase		152.849	133.909	143.848	132.693		96.0743	100.557	91.8398	94.8038
1875	DN756_10320	sppA	signal peptide peptidase SppA		372.725	403.502	406.746	431.079		280.541	267.822	303.742	299.4
1876	DN756_10325		L-asparaginase 1		104.894	108.37	112.061	117.751		95.983	99.0778	98.6485	103.719
1877	DN756_10330		bifunctional nicotinamidase/pyrazinamidase		40.4847	47.4404	42.1443	45.2516		36.2409	36.0297	42.2045	41.3581
1878	DN756_10335		DUF1315 family protein		73.7598	55.582	77.4692	59.1841		137.225	100.427	156.385	124.792
1879	DN756_10340	msrB	peptide-methionine (R)-S-oxide reductase		118.252	97.8946	119.612	97.0918		189.041	173.185	243.286	222.021
1880	DN756_10345		glyceraldehyde-3-phosphate dehydrogenase		2812.49	3310.85	2807.11	3157.46		2191.19	2585.79	2756.92	2489.78
1881	DN756_10350		D-hexose-6-phosphate mutarotase		1071.58	1182.38	1081.4	1085.19		1063.95	1078.62	1418.64	1232.44
1882	DN756_10355		MipA/OmpV family protein		430.427	482.374	440.879	493.369		482.8	479.014	539.684	550.641
1883	DN756_10365		PrkA family serine protein kinase		315.861	284.821	274.528	256.136		211.752	188.373	223.176	245.745
1884	DN756_10370		YeaH/YhbH family protein		114.922	104.042	97.2269	89.7595		95.4863	80.0565	92.4478	99.2202
1885	DN756_10375		DMT family transporter		18.4936	16.6418	16.3198	15.3945		24.5629	25.2332	36.6149	29.5259
1886	DN756_10380		LysR family transcriptional regulator		23.0556	20.9755	22.7295	20.5202		23.0065	23.6038	25.313	24.4946
1887	DN756_10385		pirin family protein		41.7491	39.1928	39.9603	37.0555		50.9486	50.8405	69.8016	56.1835
1888	DN756_10390		Bcr/CflA family efflux MFS transporter		26.3709	32.2276	36.7097	42.1508		57.3674	66.6477	41.2625	44.4273
1889	DN756_10395		D-amino acid dehydrogenase small subunit		313.944	299.034	275.453	289.82		197.342	207.106	217.689	256.635
1890	DN756_10400		SpoVR family protein		78.6921	72.7724	71.4308	77.1372		42.1568	39.3275	40.9543	45.5402
1891	DN756_10405	fadR	fatty acid metabolism transcriptional regulator FadR		127.085	125.336	120.956	117.654		114.25	117.646	129.449	128.344
1892	DN756_10415	nhaB	sodium/proton antiporter NhaB		48.8721	55.0469	57.4437	67.5419		48.1884	48.2543	53.7967	64.126
1893	DN756_10420	dsbB	disulfide bond formation protein DsbB		87.4045	83.7214	84.4676	77.4091		74.1775	69.4124	80.4224	70.3595
1894	DN756_10425		hypothetical protein		3.67227	3.85735	5.19443	5.5732		7.30399	6.44553	5.22738	6.86665
1895	DN756_10430		hypothetical protein		0.405899	0.826268	0.368046	0.857486		0.570121	0.422556	0.231782	0.599814
1896	DN756_10435		cysteine desulfurase		4.56427	4.37852	4.58843	3.88649		4.23102	3.38599	5.66759	3.75045
1897	DN756_10440		MFS transporter		2.46903	2.87419	2.81853	3.41299		3.51626	3.43067	3.18787	4.1745
1898	DN756_10445		YcgN family cysteine cluster protein		53.3591	48.9039	49.3752	50.8241		67.6774	63.3966	79.9288	75.9443
1899	DN756_10450		fumarylacetoacetate hydrolase family protein		193.031	201.054	199.439	185.817		209.05	198.358	217.924	220.27
1900	DN756_10455		lytic murein transglycosylase		93.0028	87.5325	90.6012	84.2104		113.096	97.2824	108.772	114.795
1901	DN756_10460		hypothetical protein		34.3112	36.3544	37.8241	33.8895		36.5345	37.2268	43.6189	44.4615
1902	DN756_10465		hypothetical protein		1.21881	0.882555	0.762717	0.50531		0.595601	0.763731	0.842638	0.493784
1903	DN756_10470	minC	septum site-determining protein MinC		304.059	327.87	306.462	311.837		256.702	289.151	348.955	357.599
1904	DN756_10475	minD	septum site-determining protein MinD		474.059	479.187	459.203	434.831		365.376	406.164	390.687	462.2
1905	DN756_10480	minE	cell division topological specificity factor MinE		46.2509	41.8982	44.7396	43.9671		31.0517	35.8081	35.5518	41.42
1906	DN756_10485		ribonuclease D		55.6341	50.7384	54.6209	45.7317		80.0696	64.7689	73.8143	84.5536
1907	DN756_10490	fadD	long-chain-fatty-acid--CoA ligase FadD		266.737	169.744	251.258	152.55		158.619	138.402	222.417	217.674
1908	DN756_10495		gluconate 5-dehydrogenase		1.02306	1.49888	0.820984	0.808949		0.595601	1.66032	2.68635	2.27879
1909	DN756_10500		lipoprotein		124.263	100.588	111.643	93.7689		83.7426	82.4241	71.1059	72.0069
1910	DN756_10505	tsaB	tRNA (adenosine(37)-N6)-threonylcarbamoyltransferase complex dimerization subunit type 1 TsaB		22.7898	22.4574	21.5426	27.0677		24.4225	26.9592	22.0657	26.0578
1911	DN756_10510		ATP-dependent DNA helicase		85.5286	92.1332	90.3873	99.5457		113.684	121.06	116.426	122.643
1912	DN756_10515		RidA family protein		35.5108	25.2641	37.7765	24.9573		15.0509	16.5697	17.1342	15.4559
1913	DN756_10520		spermidine export protein MdtI		2.69662	3.44386	2.85829	4.10307		4.20984	4.19399	4.02449	4.75602
1914	DN756_10525	mdtJ	multidrug/spermidine efflux SMR transporter subunit MdtJ		1.99829	2.84136	3.29252	3.79886		4.54347	4.46952	4.93038	4.09683
1915	DN756_10530		keto-hydroxyglutarate-aldolase/keto-deoxy-phosphogluconate aldolase		206.06	267.609	251.528	283.053		134.887	141.561	170.566	166.873
1916	DN756_10535		hypothetical protein		22.0463	27.5761	25.1061	28.8477		14.7698	14.7345	14.245	16.2539
1917	DN756_10540	zwf	glucose-6-phosphate dehydrogenase		710.551	820.973	813.631	915.107		472.077	469.706	453.217	456.898
1918	DN756_10545		MurR/RpiR family transcriptional regulator		326.798	320.587	313.676	305.702		286.798	259.439	309.433	226.329
1919	DN756_10550	pyk	pyruvate kinase		1570.24	1616.01	1539.94	1518.32		1669.25	1743.03	2209.44	2227.01
1920	DN756_10555		gluconate 5-dehydrogenase		17.1557	16.2852	16.8302	17.2806		25.5311	24.3596	33.4704	27.394
1921	DN756_10560	msbB	lauroyl-Kdo(2)-lipid IV(A) myristoyltransferase		75.57	76.4897	82.5993	79.8197		145.839	130.824	152.691	129.343
1922	DN756_10565	mepM	murein DD-endopeptidase MepM		236.138	221.898	232.893	210.05		362.244	340.002	430.018	412.133
1923	DN756_10570		zinc ABC transporter substrate-binding protein		44.8455	44.1839	47.3936	43.7205		59.6708	52.4992	87.449	66.7474
1924	DN756_10575	znuC	zinc ABC transporter ATP-binding protein ZnuC		63.0494	50.8876	49.1657	40.2566		50.2255	43.2557	63.3004	50.7856
1925	DN756_10580	znuB	zinc ABC transporter permease subunit ZnuB		37.7768	41.5269	31.9434	36.9706		46.554	60.3625	54.8953	68.1604
1926	DN756_10585	ruvB	Holliday junction branch migration DNA helicase RuvB		79.6035	80.2904	86.837	81.9695		102.501	97.9948	113.948	116.071
1927	DN756_10590	ruvA	Holliday junction branch migration protein RuvA		96.3665	104.695	95.8094	99.1292		127.151	127.911	135.582	125.183
1928	DN756_10595		tat protein		22.5743	24.9136	29.3017	24.8908		32.8771	31.0144	33.0682	34.8307
1929	DN756_10600	ruvC	crossover junction endodeoxyribonuclease RuvC		80.9103	93.1312	93.7412	100.018		63.874	85.5233	67.8375	65.7127
1930	DN756_10605		YebC/PmpR family DNA-binding transcriptional regulator		168.242	210.333	198.769	228.334		124.972	144.775	130.639	133.642
1931	DN756_10610		dihydroneopterin triphosphate diphosphatase		152.323	193.119	178.695	200.373		142.426	161.169	137.557	128.277
1932	DN756_10615	aspS	aspartate--tRNA ligase		605.317	702.442	648.973	756.662		762.94	754.322	660.363	648.504
1933	DN756_10620		DUF72 domain-containing protein		20.395	22.3385	22.7376	21.4339		29.6738	25.8451	32.9989	35.1457
1934	DN756_10625		hypothetical protein		156.187	114.891	146.776	105.921		196.821	180.421	154.342	138.649
1935	DN756_10630	cmoA	carboxy-S-adenosyl-L-methionine synthase CmoA		86.0247	108.586	96.776	115.254		209.261	206.033	232.957	232.102
1936	DN756_10635	cmoB	tRNA 5-methoxyuridine(34)/uridine 5-oxyacetic acid(34) synthase CmoB		82.2888	98.6012	92.0053	114.71		231.911	229.312	226.152	245.649
1937	DN756_10640	cutC	copper homeostasis protein CutC		248.304	251.425	243.971	247.604		161.992	166.065	155.249	157.921
1938	DN756_10645		VOC family protein		63.5995	69.7795	69.6291	80.1771		39.8704	43.6873	43.8707	52.9018
1939	DN756_10650		arginine--tRNA ligase		312.373	324.297	329.355	360.242		426.674	393.454	417.158	439.152
1940	DN756_10655		filamentous hemagglutinin N-terminal domain-containing protein		9.3908	9.98598	9.53109	8.61788		8.6049	10.3047	11.5508	13.2547
1941	DN756_10665	murJ	murein biosynthesis integral membrane protein MurJ		36.1125	38.1259	37.9782	37.8314		77.9609	80.6371	94.1192	106.484
1942	DN756_10670		gfo/Idh/MocA family oxidoreductase		50.5195	52.6764	52.4716	50.8574		120.941	116.549	144.794	158.132
1943	DN756_10675		DUF480 domain-containing protein		69.1687	71.4691	70.0719	66.7849		150.435	158.056	185.895	202.416
1944	DN756_10680		30S ribosomal protein S5 alanine N-acetyltransferase		47.2671	46.9809	49.1698	46.0541		97.5285	98.5139	133.394	131.889
1945	DN756_10685		MFS transporter		8.15338	9.73774	9.02821	9.62879		20.9989	18.4335	20.262	21.755
1946	DN756_10690		lipoprotein		41.7011	39.992	44.8168	42.2461		42.8599	41.7417	45.4168	43.6431
1947	DN756_10695		molecular chaperone		68.3951	58.2165	67.8765	65.3526		88.7485	79.2157	116.911	108.051
1948	DN756_10700		phosphatase		74.6614	66.5402	77.8602	69.6183		98.8965	82.1527	119.76	106.295
1949	DN756_10710		ROK family transcriptional regulator		42.0756	43.9009	40.6241	42.5347		62.423	61.0973	61.6986	65.7242
1950	DN756_10715		glycerophosphodiester phosphodiesterase		11.744	13.3455	11.7983	14.5193		12.8091	11.6376	12.134	12.4582
1951	DN756_10720		ABC transporter ATP-binding protein		4.61743	4.79969	4.30833	5.31658		2.35657	3.13299	2.23107	2.35546
1952	DN756_10725		ABC transporter permease		3.52831	3.83267	3.24188	2.61005		3.76617	2.24421	3.00021	2.38259
1953	DN756_10730		ABC transporter permease		2.66725	2.38324	2.43593	2.08976		1.96465	1.98075	2.35547	1.88881
1954	DN756_10735		extracellular solute-binding protein		12.9796	12.0625	13.1075	13.2179		12.9208	15.1992	11.8876	10.2018
1955	DN756_10740		glycerophosphodiester phosphodiesterase		5.39707	5.72376	5.30535	5.00262		3.71479	3.72203	4.16997	5.23918
1956	DN756_10755	dauA	C4-dicarboxylic acid transporter DauA		187.498	245.792	181.953	222.934		129.176	208.538	181.13	243.491
1957	DN756_10760		3-deoxy-8-phosphooctulonate synthase		393.606	412.602	408.448	412.718		401.841	447.238	429.05	393.695
1958	DN756_10765		tetratricopeptide repeat-containing protein		103.175	100.208	110.878	108.441		120.315	136.873	143.196	133.619
1959	DN756_10770		siroheme synthase		27.0132	29.1377	30.0879	31.42		33.2868	39.3009	43.2717	34.1744
1960	DN756_10775	prmC	peptide chain release factor N(5)-glutamine methyltransferase		100.239	119.219	111.583	126.714		139.424	163.848	137.804	121.563
1961	DN756_10780	prfA	peptide chain release factor 1		289.346	318.805	305.605	330.318		399.05	407.056	412.6	372.859
1962	DN756_10785		glutamyl-tRNA reductase		215.738	220.579	220.574	214.947		366.93	352.371	376.935	374.645
1963	DN756_10790	lolB	lipoprotein localization protein LolB		93.6215	89.9948	98.3307	92.5689		96.6641	87.056	114.243	95.3477
1964	DN756_10795		4-(cytidine 5'-diphospho)-2-C-methyl-D-erythritol kinase		442.336	416.299	462.95	472.379		659.15	669.405	512.398	491.63
1965	DN756_10800		ribose-phosphate pyrophosphokinase		1116.49	1072.99	1203.08	1202.47		1610.85	1636.99	1184.54	1093.36
1966	DN756_10805		DUF2583 domain-containing protein		72.6329	44.0154	56.3376	42.139		69.5133	48.8775	77.5257	52.8438
1967	DN756_10810		peptidyl-tRNA hydrolase		46.9818	56.2878	61.6235	69.0163		76.6853	82.1186	83.6714	91.6065
1968	DN756_10815	ychF	redox-regulated ATPase YchF		281.922	330.186	321.305	367.133		347.503	375.101	357.405	414.46
1969	DN756_10820		DUF4087 domain-containing protein		5.58577	6.38441	5.04742	6.32126		5.90211	7.17369	7.09955	6.69207
1970	DN756_10825		DUF4405 domain-containing protein		2.01534	2.26687	2.22679	1.52397		1.57921	2.52174	4.41726	3.13108
1971	DN756_10830		flavodoxin		1.44802	1.83945	1.22424	1.76532		1.53261	1.25254	2.69765	1.89333
1972	DN756_10835		alpha/beta hydrolase		5.09497	4.40594	3.50514	4.78843		4.09973	4.46525	4.24437	4.67284
1973	DN756_10840		DNA-binding response regulator		16.2479	16.7016	15.2568	15.2004		14.1522	13.4626	16.6067	17.8876
1974	DN756_10845		HAMP domain-containing protein		25.0316	23.9623	23.9776	21.9456		29.6876	26.5243	35.3993	38.5471
1975	DN756_10850		carboxymuconolactone decarboxylase family protein		5.19981	5.04615	5.39882	6.06133		6.42398	5.42732	8.08512	5.9349
1976	DN756_10855		cupin domain-containing protein		5.98077	5.72838	7.0729	6.27278		6.65392	6.12859	6.14923	6.46149
1977	DN756_10860		alpha/beta fold hydrolase		37.7969	36.4943	38.0471	35.0523		33.7013	30.0189	33.6649	37.8531
1978	DN756_10865		HEAT repeat domain-containing protein		190.392	151.288	173.917	132.272		69.107	83.1647	132.867	153.898
1979	DN756_10870		hypothetical protein		197.22	155.139	179.204	136.926		89.7185	101.235	150.927	170.532
1980	DN756_10875		hypothetical protein		243.949	197.935	212.24	188.082		327.351	257.339	420.822	404.504
1981	DN756_10880		SDR family oxidoreductase		4.8648	5.40364	4.49108	4.6183		2.86375	3.89874	6.50707	6.06461
1982	DN756_10885		class I SAM-dependent methyltransferase		41.4311	78.6344	48.7034	84.5692		16.9295	34.2036	28.5839	50.1914
1983	DN756_10890		hypothetical protein		28.2493	27.8091	27.2382	27.5983		17.2676	19.7923	12.5189	11.9894
1984	DN756_10900		DUF4034 domain-containing protein		50.8185	57.0193	42.7731	46.1569		49.0155	68.9586	29.7115	31.2613
1985	DN756_10905		hypothetical protein		18.9567	27.919	19.615	24.6081		11.2643	21.2021	6.88328	12.3005
1986	DN756_10910		hypothetical protein		13.0601	17.5263	11.7113	19.1764		4.94919	13.0762	3.32582	5.47615
1987	DN756_10920		glycosyl transferase		13.7447	13.701	13.324	13.6006		17.9149	21.371	16.4749	16.8485
1988	DN756_10925		hypothetical protein		10.3392	10.3881	10.2876	10.232		12.1133	14.1209	13.7505	13.9129
1989	DN756_10930		glycosyl transferase		9.03765	8.99478	8.72306	8.31914		11.8194	12.8876	12.542	11.155
1990	DN756_10935		NAD(P)-dependent oxidoreductase		12.6947	12.206	9.42241	10.6524		15.0371	15.9572	15.4776	15.3378
1991	DN756_10940		CoF synthetase		30.8361	32.79	28.3522	31.1907		44.7157	54.9519	46.9623	44.2114
1992	DN756_10945		MBL fold metallo-hydrolase		11.9416	14.0258	12.2888	13.8585		21.6346	26.1257	26.7483	24.9977
1993	DN756_10950		NAD(P)-dependent oxidoreductase		13.7696	16.9515	12.1438	18.4496		27.5	31.6494	31.642	34.6965
1994	DN756_10955		ketoacyl-ACP synthase III		18.6242	20.5499	19.2465	22.5401		39.8201	45.9406	39.6751	45.6002
1995	DN756_10960		anthranilate synthase component I family protein		6.78951	7.85342	7.5119	7.4219		6.07998	8.76014	6.7509	11.4191
1996	DN756_10965		HutD family protein		113.438	81.5724	92.1107	73.8631		87.4376	70.6496	68.3503	55.978
1997	DN756_10970		formimidoylglutamate deiminase		129.833	98.6885	106.364	93.6041		93.2117	78.6609	73.294	74.7055
[truncated: 2,008 more rows]

## Sheet: pYV only
TMM values
	Locustag	Gene	Description		WT_26C	pcnB_26C	pil::Tn_26C	pil::Tn/pcnB_26C		WT_37C	pcnB_37C	pil::Tn_37C	pil::Tn/pcnB_37C
3915	DN756_21580		protein kinase YpkA		784.725	388.774	2066.86	1518.55		12607.7	7358.25	34381.3	32072.2
3916	DN756_21585		molecular chaperone Tir		140.943	66.846	363.923	245.666		1315.55	749.726	3363.76	2904.6
3917	DN756_21590		IS3 family transposase		9.28946	5.02445	26.6786	17.1685		11.0158	8.41257	18.6013	21.9073
3918	DN756_21595		IS66 family insertion sequence hypothetical protein		13.0525	7.26547	30.149	24.4317		14.2661	13.1327	21.5517	24.3206
3919	DN756_21600		hypothetical protein		70.6085	36.7969	192.707	126.783		86.222	68.3078	162.769	133.727
3920	DN756_21605		hypothetical protein		0.484113	0.248788	1.75815	0.878403		1.55717	1.34467	2.81497	1.42713
3921	DN756_21610	repA	incFII family plasmid replication initiator RepA		141.612	109.772	368.771	275.333		133.421	131.166	548.207	480.904
3922	DN756_21615		RepA leader peptide Tap		5.82161	7.09622	22.5953	26.2475		5.92505	7.36883	31.9102	33.7574
3923	DN756_21620	copB	replication regulatory protein RepA		141.028	67.9437	521.905	355.473		167.238	125.309	513.066	396.486
3924	DN756_21625	pil	phospholipase		0.499007	0.425835	298.721	177.551		0.773434	0.605051	318.621	240.157
3925	DN756_21630		IS3 family transposase		1.77055	1.16539	12.5405	12.1864		3.9362	2.86853	19.27	17.9812
3926	DN756_21635		hypothetical protein		2.20744	1.25973	6.10927	3.28917		3.24906	2.97497	6.30766	5.85261
3927	DN756_21650		conjugal transfer protein TraI		0.846958	0.397602	2.065	1.96471		1.9422	1.57309	2.18213	2.52629
3928	DN756_21655		hypothetical protein		0.317108	0.428054	0.65868	0.547203		1.01988	1.19362	5.14348	4.18615
3929	DN756_21660		hypothetical protein		0.211163	0.245371	0.848043	0.662458		0.507998	0.237635	1.60802	0.526888
3930	DN756_21665	yadA	trimeric autotransporter adhesin YadA		18.2083	7.59004	54.8985	26.9647		49.916	38.5448	116.536	129.616
3931	DN756_21670		IS3 family transposase		2.83015	2.69834	7.84531	8.33829		43.1321	35.263	133.079	172.449
3932	DN756_21675		Tn3 family transposase		24.7535	11.1291	55.8984	39.1773		40.278	27.0766	60.949	48.1107
3933	DN756_21680		recombinase family protein		17.1799	9.62034	33.2985	19.1163		10.8112	7.75203	21.3143	13.8911
3934	DN756_21685		hypothetical protein		23.4463	12.1315	36.9658	23.5942		19.286	15.4004	39.0079	30.2768
3935	DN756_21690		hypothetical protein		2.65414	2.13706	4.09099	3.56222		3.70526	2.39078	5.32633	4.61354
3936	DN756_21695		IS3 family transposase		5.84739	2.73919	11.2608	8.53002		11.2898	9.65896	17.6279	19.1461
3937	DN756_21700		hypothetical protein		0.706535	0.337719	2.16774	0.729643		2.71821	2.44255	6.64171	3.82419
3938	DN756_21705		CesT family type III secretion system chaperone		102.802	48.2103	288.122	174.212		183.262	142.085	284.958	261
3939	DN756_21710		AAA family ATPase		6.29463	3.7458	18.2366	13.3168		26.4736	15.1814	54.8462	45.3182
3940	DN756_21715		IS21 family transposase		37.8811	20.0034	94.504	72.5999		174.186	92.948	338.243	304.214
3941	DN756_21720		IS3 family transposase		25.9119	11.1949	68.7686	37.2171		36.9537	31.5465	58.8663	45.7352
3942	DN756_21725		YopE regulator		44.1923	26.5682	121.477	86.9361		507.009	286.254	1524.39	1173.75
3943	DN756_21730		hypothetical protein		257.626	153.545	785.974	605.503		36588.9	20890	103430	82454.5
3944	DN756_21735		type II toxin-antitoxin system RelE/ParE family toxin		329.897	107.467	1117.72	631.14		593.332	471.67	436.867	314.307
3945	DN756_21740		type II toxin-antitoxin system ParD family antitoxin		396.819	128.002	1319.67	737.031		821.054	577.994	786.101	669.689
3946	DN756_21745		IS6 family transposase		12.3508	3.81504	46.8372	23.4333		20.5265	14.4237	30.6802	24.9858
3947	DN756_21750		hypothetical protein		9.18788	3.4835	46.8189	32.6361		19.3815	22.2164	28.2872	33.146
3948	DN756_21755		ParB/RepB/Spo0J family plasmid partition protein		214.121	129.635	378.732	282.549		196.577	133.576	238.231	231.798
3949	DN756_21760	sopA	plasmid-partitioning protein SopA		499.823	321.525	814.34	649.982		466.152	328.042	584.143	572.181
3950	DN756_21765		IS481 family transposase		6.57204	2.09523	14.7504	8.1759		5.86123	3.75649	9.46571	5.90287
3951	DN756_21770		IS3 family transposase		36.0015	18.0927	88.082	59.101		271.383	180.627	814.722	898.244
3952	DN756_21775		complement resistance protein TraT		39.0792	21.9936	103.496	71.4591		570.877	414.773	1886.49	2309.84
3953	DN756_21780		conjugal transfer protein TraT		0.78159	0.61293	2.04482	1.73415		21.9589	18.8981	85.7638	106.348
3954	DN756_21785		IS3 family transposase		9.00261	6.83282	26.9249	23.1141		370.559	266.987	1315	1489.53
3955	DN756_21790		hypothetical protein		18.0887	11.6956	50.8301	43.6582		1394.55	936.102	4346.35	4666.62
3956	DN756_21795		cysteine protease		0.976122	0.708083	2.3404	2.17862		3.35055	2.53829	20.4848	16.7753
3957	DN756_21805		hypothetical protein		19.1657	10.6811	51.7794	35.499		29.5076	26.4427	114.562	114.198
3958	DN756_21810		IS6 family transposase		0.131949	0.0907422	0.416899	0.547203		3.60515	2.60548	15.3417	9.87778
3959	DN756_21815		hypothetical protein		1.92176	1.38011	5.97226	5.71527		5.54953	7.54483	18.5862	23.2757
3960	DN756_21820		transposase		0.701218	0.875518	2.69032	2.58691		2.50065	2.55182	4.68323	7.08424
3961	DN756_21825		hypothetical protein		17.75	8.29915	56.0445	43.0028		623.789	538.737	3338.58	3851.75
3962	DN756_21830		hypothetical protein		0.525589	0.587706	1.58097	1.46128		11.1884	5.5366	39.3304	52.9972
3963	DN756_21835		IS6 family transposase		1.27354	0.955469	5.2494	4.22655		4.30042	3.66004	10.3263	6.17813
3964	DN756_21840		hypothetical protein		112.209	46.3649	345.122	206.647		1768.47	1153.8	7848.11	7579.82
3965	DN756_21845		hypothetical protein		166.967	74.319	483.939	318.709		4340.08	2612.63	16254.7	15913.1
3966	DN756_21850		CesD/SycD/LcrH family type III secretion system chaperone		97.0555	49.1855	294.748	219.038		2656.12	1533.96	8436.29	8228.07
3967	DN756_21855		Virulence-associated V antigen		179.706	96.5923	517.877	370.8		4495.69	2442.98	13954.3	12544.3
3968	DN756_21860		low calcium response locus protein G		45.1641	23.841	118.954	86.2605		434.088	275.364	1331.07	1004.75
3969	DN756_21865		low calcium response locus protein R		72.1997	37.3928	182.313	129.144		476.258	307.481	1081.35	719.503
3970	DN756_21870		EscV/YscV/HrcV family type III secretion system export apparatus protein		714.408	371.679	1612.57	1224.59		4728.21	2909.43	7979.09	6528.93
3971	DN756_21875		chaperone protein YscY		75.2869	45.1799	171.712	125.275		537.324	335.589	1067.52	867.905
3972	DN756_21880		translocation protein YopX		141.872	76.4455	337.999	225.522		1103.72	667.099	2572.25	1933.08
3973	DN756_21885		chaperone protein SycN		189.865	100.041	451.649	307.3		1538.47	952.258	3581.26	2906.8
3974	DN756_21890		TyeA family type III secretion system gatekeeper subunit		110.607	60.301	272.248	171.549		965.886	563.498	1870.45	1507.18
3975	DN756_21895		YopN family type III secretion system gatekeeper subunit		584.769	274.667	1310.6	854.947		6066.05	3318.95	11603.8	9628.67
3976	DN756_21900		EscN/YscN/HrcN family type III secretion system ATPase		266.193	157.912	599.336	480.425		5971.9	3744.08	11384.2	10878.7
3977	DN756_21905		translocation protein YopO		81.762	48.3038	197.821	150.118		1362.12	855.092	2879.63	2296.18
3978	DN756_21910		translocation protein YopP		362.202	204.401	874.889	657.857		5495.91	3360.68	11203.9	8981.06
3979	DN756_21915		YscQ/HrcQ family type III secretion apparatus protein		183.988	99.9574	461.817	340.487		2494.05	1708.39	5750.57	4375.28
3980	DN756_21920		EscR/YscR/HrcR family type III secretion system export apparatus protein		98.8814	49.7419	254.873	155.078		876.363	574.568	2084.67	1406.27
3981	DN756_21925		EscS/YscS/HrcS family type III secretion system export apparatus protein		32.9786	16.3677	87.3235	53.5427		293.233	215.669	655.817	480.045
3982	DN756_21930		EscT/YscT/HrcT family type III secretion system export apparatus protein		105.246	52.448	236.294	150.096		504.582	380.435	1097.09	794.71
3983	DN756_21935		EscU/YscU/HrcU family type III secretion system export apparatus switch protein		62.2821	32.7426	167.047	104.744		380.316	295.561	749.421	675.52
3984	DN756_21940	yscW	type III secretion system chaperone YscW		3.29969	2.66026	14.8787	10.0901		22.1713	18.8062	38.7711	48.0569
3985	DN756_21945	lcrF	AraC family transcriptional regulator		12.8282	8.66347	46.6592	33.4864		85.1028	73.3535	201.485	247.385
3986	DN756_21950		translocation protein YopA		7.02369	4.02736	22.8953	17.1178		220.031	122.485	573.598	401.527
3987	DN756_21955		chaperone protein YscB		51.3619	36.1292	158.547	112.784		1597.67	860.095	3685	3018.63
3988	DN756_21960		EscC/YscC/HrcC family type III secretion system outer membrane ring protein		166.138	110.869	474.515	379.911		3389.13	2067.17	5856.3	5700.4
3989	DN756_21965		EscD/YscD/HrpQ family type III secretion system inner membrane ring protein		135.135	81.3848	359.364	274.079		1331.11	1045.22	2915.3	1871.95
3990	DN756_21970		EscE/YscE/SsaE family type III secretion system needle protein co-chaperone		20.3234	10.6537	60.0964	41.0147		197.343	133.021	365.625	244.384
3991	DN756_21975		EscF/YscF/HrpA family type III secretion system needle major subunit		73.984	33.5175	206.311	136.496		656.342	433.297	1200.78	841.651
3992	DN756_21980		YscG family type III secretion protein		81.5425	40.0316	230.515	153.933		720.827	536.256	1328.68	938.195
3993	DN756_21985		translocation protein YopH		200.73	89.0455	516.522	325.224		823.896	593.927	1360.96	1055
3994	DN756_21990		EscI/YscI/HrpB family type III secretion system inner rod protein		78.3995	34.0439	198.33	125.279		337.286	247.322	531.555	425.107
3995	DN756_21995		EscJ/YscJ/HrcJ family type III secretion inner membrane ring protein		150.468	67.718	411.885	251.061		852.625	686.029	1442.93	1131.97
3996	DN756_22000		translocation protein YopK		100.36	51.9272	314.099	195.493		682.307	605.1	1104.54	857.874
3997	DN756_22005		HrpE/YscL family type III secretion apparatus protein		43.8368	24.4874	145.014	103.027		375.541	367.706	665.88	613.034
3998	DN756_22010		translocation protein YopM		95.5859	44.8478	285.784	170.151		247.977	241.482	735.451	654.946
3999	DN756_22015		hypothetical protein		14.9196	6.73925	43.6981	22.5122		45.3049	44.163	160.898	136.585
4000	DN756_22020		IS3 family transposase		14.3788	8.46199	45.3565	33.5909		89.3364	79.9295	331.541	374.469
4001	DN756_22025		transposase		2.24225	1.52772	6.03036	5.82871		7.49691	7.15247	22.4701	21.7563
4002	DN756_22030		tyrosine-protein phosphatase YopH		1424.99	571.415	4650.2	2404.62		64288.9	40238.5	186319	142671
4003	DN756_22035		IS66 family transposase		0.168108	0.0905383	0.34087	0.255685		0.375498	0.265767	1.42051	1.38404
4004	DN756_22040		IS3 family transposase		1.11143	1.48526	4.92689	3.97319		6.57931	7.6343	23.2052	20.9402
4005	DN756_22045		type III secretion system effector acetyltransferase YopJ		43.3096	22.6686	121.308	76.8643		773.229	400.043	3550.78	3082.78

## Sheet: WT vs pcnB 26˚C
|logFC| > 1 and p < .05
Locustag	Gene	Description	FeatureType	logFC	PValue	FDR	1_WT_26C_A	2_WT_26C_B	3_WT_26C_C	7_pcnB_26C_A	8_pcnB_26C_B	9_pcnB_26C_C
DN756_00785		glycerol-3-phosphate dehydrogenase	CDS	4.98689	6.36605e-05	0.001848	70.8474	93.6101	61.3465	3028.92	616.503	3526.43
DN756_20840		aquaporin family protein	CDS	3.71462	5.22266e-05	0.00160938	137.217	205.324	121.86	2226.13	1460.59	2416.37
DN756_20135	glpC	anaerobic glycerol-3-phosphate dehydrogenase subunit C	CDS	3.66621	7.98365e-06	0.000347636	91.9173	102.016	85.1263	1218.02	1028.56	1298.25
DN756_20140		anaerobic glycerol-3-phosphate dehydrogenase subunit B	CDS	3.33056	1.06026e-05	0.000440942	118.079	158.34	110.479	1368.99	1178.47	1348.1
DN756_04610		hypothetical protein	CDS	3.30151	1.01062e-05	0.000430697	0.0877911	0.143684	0.277586	2.073	1.81484	1.3293
DN756_20845	glpK	glycerol kinase	CDS	3.11257	1.56066e-05	0.000584298	543.602	555.123	558.965	4863.79	4212.16	5262.11
DN756_20155		MFS transporter	CDS	3.09841	1.45794e-05	0.000561586	1.05349	1.07763	0.0925286	7.75121	3.81117	8.45052
DN756_20145		anaerobic glycerol-3-phosphate dehydrogenase subunit A	CDS	2.80229	0.000257643	0.00504682	182.518	288.733	155.356	1676.06	803.069	1895.67
DN756_20835		hypothetical protein	CDS	2.31681	0.0353387	0.15148	0.0877911	0.143684	0.185057	0.811173	0.453711	0.949496
DN756_20160		glycerophosphodiester phosphodiesterase	CDS	1.91662	7.34418e-06	0.000326898	26.5129	19.0381	23.8724	93.2849	63.5196	104.824
DN756_01010		glycoside hydrolase family 19 protein	CDS	1.59468	0.00723178	0.0540495	0.526746	0.574736	0.277586	1.17169	1.90559	1.23435
DN756_04780		PAAR domain-containing protein	CDS	1.56913	0.0019948	0.0232302	0.438955	0.431052	0.6477	0.901303	1.36113	2.27879
DN756_15430		phage minor tail protein L	CDS	1.56365	6.81008e-07	4.62393e-05	2.45815	2.80184	2.5908	7.48082	8.25754	7.59597
DN756_14285	phnD	phosphonate ABC transporter substrate-binding protein	CDS	1.55247	0.000519803	0.00838443	0.438955	0.574736	0.555172	1.08156	1.90559	1.70909
DN756_13700		protein PsaF	CDS	1.4714	0.0253282	0.122839	0.351164	0.502894	0.370114	0.630912	0.81668	2.08889
DN756_15425		peptidase P60	CDS	1.38135	0.000141518	0.00331534	2.28257	3.5921	2.22069	4.50652	6.89641	10.0647
DN756_11890	fliQ	flagellar biosynthetic protein FliQ	CDS	1.341	0.0155165	0.0906112	0.351164	0.35921	0.277586	0.901303	0.635196	1.04445
DN756_15435		phage tail protein	CDS	1.32825	0.000547633	0.00859977	1.58024	3.52026	1.38793	4.05586	8.1668	4.55758
DN756_15440		hypothetical protein	CDS	1.28956	0.000600971	0.00925957	1.49245	1.58052	0.555172	3.15456	2.99449	2.94344
DN756_05055	gspL	type II secretion system protein GspL	CDS	1.26899	0.046311	0.18053	0.79012	0.143684	0.185057	0.630912	0.998165	1.04445
DN756_21250		high mobility group protein Z	CDS	1.26007	9.17797e-07	6.02737e-05	4.74072	4.31052	4.07126	8.56238	11.0706	11.8687
DN756_15275		IS256 family transposase	CDS	1.21056	0.0204721	0.106227	0.351164	0.502894	0.555172	1.35195	0.544453	1.42424
DN756_13645		ligand-gated channel protein	CDS	1.20371	1.02134e-07	9.29879e-06	4.47734	4.81341	5.36666	10.7255	10.6168	12.4384
DN756_06215		autotransporter outer membrane beta-barrel domain-containing protein	CDS	1.18385	0.000792031	0.0114959	0.702329	1.50868	1.75804	3.15456	3.4482	2.46869
DN756_20120	tusA	sulfurtransferase TusA	CDS	1.1609	0.000453047	0.00772301	4.65293	2.65815	4.07126	8.83277	6.17047	10.2546
DN756_19745		EscC/YscC/HrcC family type III secretion system outer membrane ring protein	CDS	1.14384	0.00506082	0.0436505	0.614537	1.43684	1.38793	2.88417	2.54078	2.27879
DN756_11420		DNA-binding protein	CDS	1.11811	0.0464275	0.18053	0.438955	0.287368	0.555172	1.08156	0.635196	1.04445
DN756_01210		MFS transporter	CDS	1.09448	5.15369e-05	0.00160044	36.1699	30.5328	28.7764	71.924	52.5398	79.4729
DN756_02265	cspA	RNA chaperone/antiterminator CspA	CDS	1.0869	6.51349e-05	0.0018772	6.67212	6.75314	5.36666	11.9873	17.241	10.8243
DN756_17885		hypothetical protein	CDS	1.08255	4.70643e-07	3.42799e-05	7.37445	8.83656	7.1247	16.3136	14.1558	19.1798
DN756_05635	nrdI	class Ib ribonucleoside-diphosphate reductase assembly flavoprotein NrdI	CDS	1.07289	0.0090648	0.063154	0.526746	0.574736	1.75804	2.073	2.08707	1.70909
DN756_14050		omptin family outer membrane beta-barrel protein PcoA	CDS	1.05555	0.000986224	0.013814	4.03839	2.51447	1.75804	4.86704	5.44453	7.02627
DN756_12820	tssE	type VI secretion system baseplate subunit TssE	CDS	1.04028	0.0250751	0.122055	0.965702	0.646578	0.370114	1.62235	1.27039	1.23435
DN756_02270		cold-shock protein	CDS	1.01939	0.000160918	0.00366272	13.1687	10.9918	11.9362	25.9575	26.769	20.3192
DN756_20020		fimbrial protein	CDS	1.01001	0.0476708	0.183624	0.526746	0.143684	0.6477	1.35195	0.544453	0.664648
DN756_21930		EscT/YscT/HrcT family type III secretion system export apparatus protein	CDS	-1.00418	8.49683e-09	1.17373e-06	112.021	100.363	103.354	56.9624	52.812	47.5698
DN756_21925		EscS/YscS/HrcS family type III secretion system export apparatus protein	CDS	-1.00985	2.9144e-08	2.99362e-06	35.292	32.8318	30.812	14.7814	19.5096	14.8121
DN756_21580		protein kinase YpkA	CDS	-1.01323	3.94959e-12	2.63701e-09	766.504	773.235	814.437	379.178	390.918	396.225
DN756_07345	fadL	long-chain fatty acid transporter FadL	CDS	-1.01715	3.76913e-06	0.000193579	1368.31	1818.68	1384.32	741.412	831.017	686.296
DN756_21980		YscG family type III secretion protein	CDS	-1.02555	1.57658e-06	9.71657e-05	78.0463	77.6612	88.92	40.4685	41.7414	37.8849
DN756_13910		citrate synthase	CDS	-1.0275	0.0321286	0.143092	1.22907	1.65236	0.832757	0.450652	0.907422	0.474748
DN756_19765	acs	acetate--CoA ligase	CDS	-1.04478	5.10937e-05	0.00159907	162.326	264.235	184.039	94.3664	130.578	71.1173
DN756_01940	malF	maltose ABC transporter permease MalF	CDS	-1.05306	0.000154378	0.00355425	1810.25	2798.75	1875.92	944.295	1235.82	945.414
DN756_21620	repA	replication regulatory protein RepA	CDS	-1.05344	2.82914e-11	1.03032e-08	135.374	148.641	139.07	68.5892	75.0438	60.1981
DN756_21700		hypothetical protein	CDS	-1.06311	0.042759	0.169946	0.702329	0.862103	0.555172	0.270391	0.362969	0.379799
DN756_15100	cspE	cold shock-like protein CspE	CDS	-1.06796	6.59645e-06	0.000310887	704.084	759.01	734.77	304.911	330.392	413.126
DN756_21585		molecular chaperone Tir	CDS	-1.07581	3.31791e-10	6.99555e-08	139.851	133.267	149.711	72.9154	59.1639	68.4587
DN756_21650		conjugal transfer protein TraI	CDS	-1.08098	0.0371077	0.157118	0.702329	1.00579	0.832757	0.540782	0.272227	0.379799
DN756_21895		YopN family type III secretion system gatekeeper subunit	CDS	-1.09014	3.48448e-12	2.63701e-09	585.04	601.605	567.663	289.769	283.66	250.572
DN756_22010		translocation protein YopM	CDS	-1.09133	1.37174e-11	6.86896e-09	92.1806	94.8314	99.7458	45.4257	45.9156	43.2021
DN756_21705		CesT family type III secretion system chaperone	CDS	-1.09194	4.59992e-10	8.77489e-08	99.0283	97.4177	111.96	50.2026	44.01	50.4183
DN756_21825		hypothetical protein	CDS	-1.09599	4.98018e-07	3.54648e-05	15.8902	18.3915	18.9684	6.94003	9.98165	7.97577
DN756_21695		IS3 family transposase	CDS	-1.10285	6.17567e-05	0.00182821	5.44305	6.82499	5.27413	2.70391	1.90559	3.60809
DN756_01955	malK	maltose/maltodextrin ABC transporter ATP-binding protein MalK	CDS	-1.10742	0.00054066	0.00855603	3717.16	5671.92	3585.11	1811.8	2410.02	1799.96
DN756_06625		ABC transporter substrate-binding protein	CDS	-1.11834	0.002945	0.0306433	27.1274	63.2928	36.9189	16.7642	21.4152	20.699
DN756_01945	malE	maltose/maltodextrin ABC transporter substrate-binding protein MalE	CDS	-1.12569	6.13719e-05	0.00182821	5247.27	8288.19	5758.42	2701.75	3309.28	2831.21
DN756_19770		DUF485 domain-containing protein	CDS	-1.13727	9.89497e-05	0.00250881	7.28666	11.2792	9.43792	3.42495	5.62602	3.70304
DN756_22015		hypothetical protein	CDS	-1.13908	1.74651e-07	1.52098e-05	14.3099	13.7937	16.6551	8.11173	7.16864	4.93738
DN756_21975		EscF/YscF/HrpA family type III secretion system needle major subunit	CDS	-1.1409	2.04282e-08	2.2732e-06	73.5689	66.3101	82.0729	37.9449	29.9449	32.6627
DN756_01965	malM	maltose operon protein MalM	CDS	-1.14324	0.000409572	0.00711086	1884.17	3118.23	2082.26	948.712	1187.09	1071.89
DN756_04985		hypothetical protein	CDS	-1.1437	0.0338357	0.148299	0.702329	1.29316	0.832757	0.721043	0.272227	0.284849
DN756_01950		hypothetical protein	CDS	-1.14886	0.00024231	0.00485347	383.735	552.465	376.684	182.694	214.515	195.027
DN756_21675		Tn3 family transposase	CDS	-1.15146	4.99244e-09	7.4073e-07	23.6158	23.3486	27.2959	9.01303	12.8854	11.4889
DN756_21995		EscJ/YscJ/HrcJ family type III secretion inner membrane ring protein	CDS	-1.15152	2.78313e-10	6.19401e-08	147.752	145.336	158.316	67.778	68.0567	67.3193
DN756_09675		D-ribose ABC transporter substrate-binding protein	CDS	-1.15625	1.07869e-05	0.000440942	49.4264	83.6959	46.912	23.8845	28.2208	28.8647
DN756_18370		3-hydroxy-5-phosphonooxypentane-2,4-dione thiolase LsrF	CDS	-1.16722	4.44093e-07	3.29452e-05	154.951	159.13	146.75	64.8938	81.2143	59.0587
DN756_21845		hypothetical protein	CDS	-1.16745	1.10516e-11	6.32467e-09	174.177	157.765	168.957	71.6536	76.7679	74.5355
DN756_21985		translocation protein YopH	CDS	-1.17243	2.09393e-10	4.93429e-08	194.369	191.674	216.147	92.9244	80.3069	93.9052
DN756_18375		autoinducer 2-degrading protein LsrG	CDS	-1.18306	3.68158e-07	2.78272e-05	46.0903	43.4644	36.5488	18.8372	19.5096	17.1859
DN756_21990		EscI/YscI/HrpB family type III secretion system inner rod protein	CDS	-1.20256	5.23599e-09	7.49121e-07	75.2369	76.8709	83.0907	37.8547	32.8487	31.4283
DN756_21720		IS3 family transposase	CDS	-1.21101	1.64624e-05	0.000600641	23.4402	28.6649	25.6304	12.6182	10.6168	10.3495
DN756_18365		autoinducer 2 ABC transporter substrate-binding protein	CDS	-1.21546	3.00771e-06	0.000160652	103.33	84.7735	86.6993	33.3482	48.0934	36.8405
DN756_00625	uspB	universal stress protein UspB	CDS	-1.22234	0.000103654	0.00260462	47.4072	57.8328	43.6735	22.3523	22.2318	19.2748
DN756_00060		heat shock protein IbpA	CDS	-1.23717	0.000356415	0.00649	154.6	341.034	127.875	84.8126	96.0053	84.0304
DN756_09615	ivbL	ilvB operon leader peptide IvbL	CDS	-1.25076	0.0238541	0.117974	2.28257	1.65236	2.03563	1.44209	0.907422	0.0949496
DN756_21665	yadA	trimeric autotransporter adhesin YadA	CDS	-1.26149	7.39351e-11	1.97456e-08	20.1919	16.6673	17.7655	6.94003	6.71492	9.11517
DN756_21840		hypothetical protein	CDS	-1.27558	6.21474e-11	1.7783e-08	103.506	118.755	114.365	42.8119	42.9211	53.3617
DN756_14995		glutamate/aspartate ABC transporter substrate-binding protein	CDS	-1.31412	0.00123509	0.0162222	149.684	461.872	126.209	106.804	100.724	89.6325
DN756_22030		tyrosine-protein phosphatase YopH	CDS	-1.31833	1.10215e-12	1.1038e-09	1419.41	1537.49	1318.07	592.336	618.771	503.138
DN756_21750		hypothetical protein	CDS	-1.38667	9.38746e-09	1.25354e-06	9.65702	7.5434	10.3632	4.23613	3.17598	3.03839
DN756_01085		hypothetical protein	CDS	-1.40214	0.0227822	0.114368	0.614537	1.07763	1.01781	0.0901303	0.453711	0.474748
DN756_00065	ibpB	heat shock chaperone IbpB	CDS	-1.42301	0.00040512	0.00711086	221.146	640.543	209.022	134.204	141.195	124.289
DN756_12950		beta-hydroxyacyl-ACP dehydratase	CDS	-1.4706	0.0344456	0.149825	0.614537	1.65236	1.2954	0.721043	0.453711	0.0949496
DN756_21735		type II toxin-antitoxin system RelE/ParE family toxin	CDS	-1.61809	7.80683e-15	1.04247e-11	320.964	335.717	333.01	108.247	103.537	110.616
DN756_21740		type II toxin-antitoxin system ParD family antitoxin	CDS	-1.63224	2.22416e-15	4.45498e-12	380.925	396.855	412.678	126.633	125.678	131.695
DN756_21765		IS481 family transposase	CDS	-1.6463	1.07536e-05	0.000440942	5.17967	6.39393	8.14252	1.62235	1.81484	2.84849
DN756_21745		IS6 family transposase	CDS	-1.6955	9.83918e-10	1.79163e-07	11.4128	12.5005	13.1391	3.78547	2.72227	4.93738
DN756_05160		hypothetical protein	CDS	-3.33404	0.00123169	0.0162222	0.526746	0.646578	1.01781	0.0901303	0.0907422	0
DN756_17385		polynucleotide adenylyltransferase PcnB	CDS	-11.9801	1.86432e-21	7.46847e-18	411.038	421.425	421.283	0.180261	0	0.0949496

## Sheet: WT vs pcnB 37˚C
|logFC| > 1 and p < .05
Locustag	Gene	Description	FeatureType	logFC	PValue	FDR	13_WT_37C_A	14_WT_37C_B	15_WT_37C_C	19_pcnB_37C_A	20_pcnB_37C_B	21_pcnB_37C_C
DN756_14230		3-mercaptopyruvate sulfurtransferase	CDS	2.33321	0.00138232	0.0232638	111.995	110.021	111.6	1402.54	113.949	165.205
DN756_08365		hypothetical protein	CDS	2.01003	0.00224999	0.0323063	0.393654	0.133359	0.275782	1.21537	1.79565	0.419302
DN756_11355		phage tail sheath protein	CDS	1.88031	0.0233784	0.150776	0.393654	0.533436	0.0919274	0.486148	1.04747	2.09651
DN756_03110		Na+/H+ antiporter NhaC family protein	CDS	1.80818	3.47853e-08	4.80517e-06	15.8446	10.9354	18.6613	47.9666	65.2421	47.6327
DN756_03105		pyridoxal phosphate-dependent aminotransferase	CDS	1.76648	1.84701e-08	3.21701e-06	26.7685	18.5369	25.6478	69.033	98.1625	75.642
DN756_13645		ligand-gated channel protein	CDS	1.75509	2.42448e-10	3.44458e-07	2.9524	5.46772	3.12553	12.2347	12.8689	12.9145
DN756_19745		EscC/YscC/HrcC family type III secretion system outer membrane ring protein	CDS	1.71395	0.000684579	0.0137121	0.590481	0.266718	0.919274	2.83586	1.72084	1.67721
DN756_10495		gluconate 5-dehydrogenase	CDS	1.55369	0.00620088	0.0655428	0.393654	0.933513	0.459637	1.21537	2.84312	0.922464
DN756_17885		hypothetical protein	CDS	1.53115	6.9717e-06	0.000423161	0.688894	0.933513	1.0112	2.75484	2.31939	2.59967
DN756_15425		peptidase P60	CDS	1.45606	0.000214649	0.00584954	2.85399	1.33359	1.74662	6.80607	5.31214	4.52846
DN756_13280		hemagglutinin	CDS	1.39818	0.0152117	0.115413	0.492067	0.533436	0.827347	1.21537	1.72084	2.09651
DN756_10910		hypothetical protein	CDS	1.39658	6.41694e-08	7.14062e-06	5.21591	4.66756	4.96408	14.5034	13.9911	10.7341
DN756_04730		hypothetical protein	CDS	1.39482	0.0289003	0.167546	0.196827	0.400077	0.183855	0.810247	0.374095	0.838603
DN756_00805		hypothetical protein	CDS	1.36866	0.0213392	0.142713	0.492067	0.400077	0.459637	1.05332	1.42156	1.09018
DN756_02265	cspA	RNA chaperone/antiterminator CspA	CDS	1.35445	1.81249e-06	0.000134744	8.16832	6.13451	11.6748	27.4674	20.3508	19.6233
DN756_15455		hypothetical protein	CDS	1.33915	0.0223386	0.146223	96.642	105.354	95.7884	88.3979	86.4159	578.804
DN756_14275	phnE	phosphonate ABC transporter, permease protein PhnE	CDS	1.32906	0.041269	0.209329	0.492067	0.533436	0.0919274	1.29639	0.748189	0.670883
DN756_09715		DMT family transporter	CDS	1.3162	9.51848e-05	0.00328716	31.0987	19.3371	31.4392	41.9708	95.5438	67.843
DN756_02270		cold-shock protein	CDS	1.31363	3.45796e-06	0.000230876	19.0922	23.6045	23.9011	61.7408	54.9171	48.7228
DN756_04150		OmpA family protein	CDS	1.29725	1.53579e-06	0.000120255	3.14923	2.2671	2.84975	6.563	6.7337	7.29585
DN756_04380		hypothetical protein	CDS	1.19361	0.00273439	0.0367583	1.67303	2.00038	0.827347	2.26869	2.69348	5.11548
DN756_06215		autotransporter outer membrane beta-barrel domain-containing protein	CDS	1.1913	0.00588688	0.063466	0.590481	0.666795	0.73542	1.05332	2.09493	1.42563
DN756_05725		urease accessory protein UreD	CDS	1.17414	3.01403e-09	9.28784e-07	146.046	115.756	174.57	332.93	332.72	320.514
DN756_12520		his operon leader peptide	CDS	1.16089	0.0418647	0.209637	0.196827	0.400077	0.459637	0.729222	0.748189	0.922464
DN756_12915		lipocalin-like domain-containing protein	CDS	1.12312	0.020059	0.138553	0.590481	0.533436	0.919274	1.78254	2.02011	0.754743
DN756_02765		hypothetical protein	CDS	1.12284	0.0188934	0.133487	0.787308	0.400077	0.73542	1.29639	1.94529	1.09018
DN756_15435		phage tail protein	CDS	1.12021	0.00223915	0.0322664	3.34606	1.86703	3.21746	7.29222	5.76106	5.7025
DN756_05705		urease subunit alpha	CDS	1.11769	2.01263e-09	7.32963e-07	1510.75	1075.14	1693.3	3043.04	3166.94	3077.42
DN756_09655		ABC transporter substrate-binding protein	CDS	1.10824	0.0303241	0.17231	0.787308	0.933513	0.275782	1.86357	0.972646	1.34177
DN756_20495		hypothetical protein	CDS	1.10823	0.00533206	0.0588436	0.393654	1.60031	0.919274	2.59279	1.42156	2.01265
DN756_15430		phage minor tail protein L	CDS	1.10307	0.000117594	0.00374139	2.75558	3.46733	2.84975	5.75275	6.88334	6.70883
DN756_05710	ureE	urease accessory protein UreE	CDS	1.10076	3.73733e-10	3.44458e-07	311.183	237.512	333.605	659.217	656.162	578.049
DN756_17185	cysC	adenylyl-sulfate kinase	CDS	1.09571	8.53051e-06	0.000474628	5.8064	4.40085	6.25107	12.6399	14.6645	8.21831
DN756_08795		metal-dependent hydrolase	CDS	1.08791	0.00753544	0.0745357	0.984135	1.20023	1.65469	2.43074	3.06758	2.76739
DN756_02080		hypothetical protein	CDS	1.08667	0.0454687	0.21972	1.27938	0.266718	0.551565	1.86357	1.79565	1.00632
DN756_04155		Hcp family type VI secretion system effector	CDS	1.07046	0.0306428	0.173138	0.29524	1.33359	0.459637	2.02562	1.1971	0.838603
DN756_08705		spore coat U domain-containing protein	CDS	1.06962	0.021797	0.143956	0.787308	1.20023	0.36771	1.37742	1.12228	2.26423
DN756_21250		high mobility group protein Z	CDS	1.05773	3.94988e-05	0.00163126	3.6413	3.33397	2.94168	5.42865	6.35961	8.88919
DN756_05695		urease subunit gamma	CDS	1.05527	3.76514e-09	1.07737e-06	174.979	130.825	194.886	340.304	380.828	320.682
DN756_03115		SRPBCC family protein	CDS	1.0515	0.00332051	0.0420948	1.37779	1.86703	1.47084	4.05123	2.54384	3.10283
DN756_05665		cold-shock protein CspB	CDS	1.0466	0.0013535	0.0230729	41.2352	43.7417	54.1453	155.648	62.6983	69.5202
DN756_07200	tssB	type VI secretion system contractile sheath small subunit	CDS	1.04292	0.0207672	0.141059	1.57462	1.46695	1.83855	2.34972	5.23733	2.51581
DN756_05700		urease subunit beta	CDS	1.04244	1.0682e-08	2.1396e-06	336.574	239.379	354.105	606.956	683.321	626.688
DN756_05720	ureG	urease accessory protein UreG	CDS	1.03866	1.07891e-09	5.40266e-07	98.2167	80.1487	97.3512	199.807	200.664	166.63
DN756_14100	ompC	porin OmpC	CDS	1.03779	5.01405e-09	1.18155e-06	817.324	714.937	693.685	1389.57	1652	1528.61
DN756_05715		urease accessory protein UreF	CDS	1.03718	2.20737e-08	3.53708e-06	177.144	134.693	198.931	348.487	368.184	332.842
DN756_05730	yut	urea transporter	CDS	1.02587	1.4625e-09	5.85878e-07	118.195	97.6188	127.044	211.069	245.406	242.524
DN756_10885		class I SAM-dependent methyltransferase	CDS	1.02476	2.924e-08	4.18341e-06	15.4509	20.5373	14.8003	33.2201	32.9952	36.3954
DN756_03130		RidA family protein	CDS	1.01849	2.66539e-05	0.00117336	3.34606	3.46733	4.50444	7.85939	8.60418	6.62497
DN756_21230		AAA family ATPase	CDS	1.01619	0.0309815	0.17407	0.984135	0.266718	0.36771	1.05332	1.34674	1.00632
DN756_13805		type 1 fimbrial protein	CDS	-1.01913	0.00912986	0.0835028	1.96827	2.40046	1.56277	1.21537	1.1971	0.419302
DN756_07715		heme-degrading domain-containing protein	CDS	-1.04677	0.0479813	0.226133	1.18096	1.06687	1.37891	0.810247	0.448914	0.503162
DN756_21260		hypothetical protein	CDS	-1.08889	0.000664119	0.0133692	17.1239	12.6691	26.7509	11.4245	9.57682	5.78636
DN756_15205		alpha-2-macroglobulin family protein	CDS	-1.12214	0.0109762	0.0935544	617.545	1063.8	287.089	308.38	300.099	294.937
DN756_11430		hypothetical protein	CDS	-1.1693	0.0251722	0.156584	1.37779	2.00038	0.919274	0.729222	0.67337	0.419302
DN756_11575		phage tail protein I	CDS	-1.19822	0.0167107	0.121714	1.4762	1.20023	1.19506	0.486148	0.598552	0.587022
DN756_12765		hypothetical protein	CDS	-1.45007	0.0162435	0.120058	1.4762	0.533436	1.0112	0.324099	0.149638	0.670883
DN756_04985		hypothetical protein	CDS	-1.72208	0.00338642	0.0426604	1.4762	0.800154	0.919274	0.405123	0.149638	0.419302
DN756_03570		tight adherance operon protein	CDS	-1.74332	0.0447255	0.217704	0.393654	1.06687	0.827347	0.162049	0.0748189	0.419302
DN756_15060	rlpA	endolytic peptidoglycan transglycosylase RlpA	CDS	-1.769	0.00343316	0.0427907	159.135	141.761	1134.84	143.252	127.043	151.787
DN756_16675	emrA	multidrug efflux MFS transporter periplasmic adaptor subunit EmrA	CDS	-1.79906	0.00235473	0.033215	166.22	196.438	1107.73	154.109	118.289	150.865
DN756_02960		hypothetical protein	CDS	-1.80745	0.00671628	0.0690327	0.984135	2.13374	1.28698	0.243074	0.523733	0.419302
DN756_13220		hypothetical protein	CDS	-1.82659	0.00233593	0.0331835	0.590481	1.73367	1.0112	0.405123	0.224457	0.251581
DN756_15070		DUF493 family protein	CDS	-2.20925	0.00313458	0.040638	395.13	34.54	34.8405	37.5955	29.4038	33.7957
DN756_05135		hypothetical protein	CDS	-2.27562	0.00155413	0.0252058	0.885721	0.666795	1.56277	0.243074	0.224457	0.167721
DN756_15130		antibiotic biosynthesis monooxygenase	CDS	-4.28824	0.000925591	0.0171663	601.897	13.6026	7.90576	12.2347	9.27755	10.4825
DN756_17385		polynucleotide adenylyltransferase PcnB	CDS	-12.5224	6.4377e-22	2.57894e-18	505.845	583.979	522.608	0	0	0.251581
